# Supplementary material for: A TREM2-activating antibody with a blood–brain barrier transport vehicle enhances microglial metabolism in Alzheimer’s disease models
Source: Nat Neurosci. 2023 Jan 12;26(3):416–29. doi: 10.1038/s41593-022-01240-0 (PMC9991924; doi:10.1038/s41593-022-01240-0)
Supplement: Supplementary file 3 — Supplementary Tables 4–6 [file 41593_2022_1240_MOESM3_ESM.xlsx]

## Sheet: Supplementary Table 4A
Supplementary Table 4. Bulk-RNAseq-iMG and ATVTREM2 10mpk
Signatures iMG
collection	name	feature_id	symbol	in_fig3k
H	HALLMARK_ADIPOGENESIS	ENSG00000004455	AK2	FALSE
H	HALLMARK_ADIPOGENESIS	ENSG00000004779	NDUFAB1	FALSE
H	HALLMARK_ADIPOGENESIS	ENSG00000006831	ADIPOR2	FALSE
H	HALLMARK_ADIPOGENESIS	ENSG00000010256	UQCRC1	FALSE
H	HALLMARK_ADIPOGENESIS	ENSG00000011566	MAP4K3	FALSE
H	HALLMARK_ADIPOGENESIS	ENSG00000019144	PHLDB1	FALSE
H	HALLMARK_ADIPOGENESIS	ENSG00000027697	IFNGR1	FALSE
H	HALLMARK_ADIPOGENESIS	ENSG00000042445	RETSAT	FALSE
H	HALLMARK_ADIPOGENESIS	ENSG00000050628	PTGER3	FALSE
H	HALLMARK_ADIPOGENESIS	ENSG00000062485	CS	FALSE
H	HALLMARK_ADIPOGENESIS	ENSG00000065534	MYLK	FALSE
H	HALLMARK_ADIPOGENESIS	ENSG00000065833	ME1	FALSE
H	HALLMARK_ADIPOGENESIS	ENSG00000067829	IDH3G	FALSE
H	HALLMARK_ADIPOGENESIS	ENSG00000069849	ATP1B3	FALSE
H	HALLMARK_ADIPOGENESIS	ENSG00000073060	SCARB1	FALSE
H	HALLMARK_ADIPOGENESIS	ENSG00000074416	MGLL	FALSE
H	HALLMARK_ADIPOGENESIS	ENSG00000076108	BAZ2A	FALSE
H	HALLMARK_ADIPOGENESIS	ENSG00000078061	ARAF	FALSE
H	HALLMARK_ADIPOGENESIS	ENSG00000078070	MCCC1	FALSE
H	HALLMARK_ADIPOGENESIS	ENSG00000079435	LIPE	FALSE
H	HALLMARK_ADIPOGENESIS	ENSG00000079739	PGM1	FALSE
H	HALLMARK_ADIPOGENESIS	ENSG00000084234	APLP2	FALSE
H	HALLMARK_ADIPOGENESIS	ENSG00000088682	COQ9	FALSE
H	HALLMARK_ADIPOGENESIS	ENSG00000091140	DLD	FALSE
H	HALLMARK_ADIPOGENESIS	ENSG00000095321	CRAT	FALSE
H	HALLMARK_ADIPOGENESIS	ENSG00000095637	SORBS1	FALSE
H	HALLMARK_ADIPOGENESIS	ENSG00000099795	NDUFB7	FALSE
H	HALLMARK_ADIPOGENESIS	ENSG00000099968	BCL2L13	FALSE
H	HALLMARK_ADIPOGENESIS	ENSG00000099977	DDT	FALSE
H	HALLMARK_ADIPOGENESIS	ENSG00000100075	SLC25A1	FALSE
H	HALLMARK_ADIPOGENESIS	ENSG00000100347	SAMM50	FALSE
H	HALLMARK_ADIPOGENESIS	ENSG00000100412	ACO2	FALSE
H	HALLMARK_ADIPOGENESIS	ENSG00000100612	DHRS7	FALSE
H	HALLMARK_ADIPOGENESIS	ENSG00000101782	RIOK3	FALSE
H	HALLMARK_ADIPOGENESIS	ENSG00000103876	FAH	FALSE
H	HALLMARK_ADIPOGENESIS	ENSG00000104325	DECR1	FALSE
H	HALLMARK_ADIPOGENESIS	ENSG00000104823	ECH1	FALSE
H	HALLMARK_ADIPOGENESIS	ENSG00000104918	RETN	FALSE
H	HALLMARK_ADIPOGENESIS	ENSG00000105281	SLC1A5	FALSE
H	HALLMARK_ADIPOGENESIS	ENSG00000105379	ETFB	FALSE
H	HALLMARK_ADIPOGENESIS	ENSG00000107537	PHYH	FALSE
H	HALLMARK_ADIPOGENESIS	ENSG00000109016	DHRS7B	FALSE
H	HALLMARK_ADIPOGENESIS	ENSG00000109113	RAB34	FALSE
H	HALLMARK_ADIPOGENESIS	ENSG00000109519	GRPEL1	FALSE
H	HALLMARK_ADIPOGENESIS	ENSG00000109919	MTCH2	FALSE
H	HALLMARK_ADIPOGENESIS	ENSG00000110871	COQ5	FALSE
H	HALLMARK_ADIPOGENESIS	ENSG00000111275	ALDH2	FALSE
H	HALLMARK_ADIPOGENESIS	ENSG00000111684	LPCAT3	FALSE
H	HALLMARK_ADIPOGENESIS	ENSG00000111775	COX6A1	FALSE
H	HALLMARK_ADIPOGENESIS	ENSG00000112769	LAMA4	FALSE
H	HALLMARK_ADIPOGENESIS	ENSG00000113594	LIFR	FALSE
H	HALLMARK_ADIPOGENESIS	ENSG00000113916	BCL6	FALSE
H	HALLMARK_ADIPOGENESIS	ENSG00000114480	GBE1	FALSE
H	HALLMARK_ADIPOGENESIS	ENSG00000115159	GPD2	FALSE
H	HALLMARK_ADIPOGENESIS	ENSG00000115255	REEP6	FALSE
H	HALLMARK_ADIPOGENESIS	ENSG00000115361	ACADL	FALSE
H	HALLMARK_ADIPOGENESIS	ENSG00000115459	ELMOD3	FALSE
H	HALLMARK_ADIPOGENESIS	ENSG00000116171	SCP2	FALSE
H	HALLMARK_ADIPOGENESIS	ENSG00000116717	GADD45A	FALSE
H	HALLMARK_ADIPOGENESIS	ENSG00000117054	ACADM	FALSE
H	HALLMARK_ADIPOGENESIS	ENSG00000117118	SDHB	FALSE
H	HALLMARK_ADIPOGENESIS	ENSG00000117791	MTARC2	FALSE
H	HALLMARK_ADIPOGENESIS	ENSG00000119787	ATL2	FALSE
H	HALLMARK_ADIPOGENESIS	ENSG00000119927	GPAM	FALSE
H	HALLMARK_ADIPOGENESIS	ENSG00000120675	DNAJC15	FALSE
H	HALLMARK_ADIPOGENESIS	ENSG00000120915	EPHX2	FALSE
H	HALLMARK_ADIPOGENESIS	ENSG00000121691	CAT	FALSE
H	HALLMARK_ADIPOGENESIS	ENSG00000122644	ARL4A	FALSE
H	HALLMARK_ADIPOGENESIS	ENSG00000122971	ACADS	FALSE
H	HALLMARK_ADIPOGENESIS	ENSG00000123080	CDKN2C	FALSE
H	HALLMARK_ADIPOGENESIS	ENSG00000123091	RNF11	FALSE
H	HALLMARK_ADIPOGENESIS	ENSG00000123096	SSPN	FALSE
H	HALLMARK_ADIPOGENESIS	ENSG00000123243	ITIH5	FALSE
H	HALLMARK_ADIPOGENESIS	ENSG00000124782	RREB1	FALSE
H	HALLMARK_ADIPOGENESIS	ENSG00000125730	C3	FALSE
H	HALLMARK_ADIPOGENESIS	ENSG00000126561	STAT5A	FALSE
H	HALLMARK_ADIPOGENESIS	ENSG00000127083	OMD	FALSE
H	HALLMARK_ADIPOGENESIS	ENSG00000127540	UQCR11	FALSE
H	HALLMARK_ADIPOGENESIS	ENSG00000127884	ECHS1	FALSE
H	HALLMARK_ADIPOGENESIS	ENSG00000127948	POR	FALSE
H	HALLMARK_ADIPOGENESIS	ENSG00000128311	TST	FALSE
H	HALLMARK_ADIPOGENESIS	ENSG00000128590	DNAJB9	FALSE
H	HALLMARK_ADIPOGENESIS	ENSG00000128609	NDUFA5	FALSE
H	HALLMARK_ADIPOGENESIS	ENSG00000129625	REEP5	FALSE
H	HALLMARK_ADIPOGENESIS	ENSG00000130203	APOE	FALSE
H	HALLMARK_ADIPOGENESIS	ENSG00000130304	SLC27A1	FALSE
H	HALLMARK_ADIPOGENESIS	ENSG00000130717	UCK1	FALSE
H	HALLMARK_ADIPOGENESIS	ENSG00000131174	COX7B	FALSE
H	HALLMARK_ADIPOGENESIS	ENSG00000131473	ACLY	FALSE
H	HALLMARK_ADIPOGENESIS	ENSG00000132170	PPARG	FALSE
H	HALLMARK_ADIPOGENESIS	ENSG00000132300	PTCD3	FALSE
H	HALLMARK_ADIPOGENESIS	ENSG00000132305	IMMT	FALSE
H	HALLMARK_ADIPOGENESIS	ENSG00000132423	COQ3	FALSE
H	HALLMARK_ADIPOGENESIS	ENSG00000133027	PEMT	FALSE
H	HALLMARK_ADIPOGENESIS	ENSG00000133318	RTN3	FALSE
H	HALLMARK_ADIPOGENESIS	ENSG00000135018	UBQLN1	FALSE
H	HALLMARK_ADIPOGENESIS	ENSG00000135218	CD36	FALSE
H	HALLMARK_ADIPOGENESIS	ENSG00000135424	ITGA7	FALSE
H	HALLMARK_ADIPOGENESIS	ENSG00000136448	NMT1	FALSE
H	HALLMARK_ADIPOGENESIS	ENSG00000136560	TANK	FALSE
H	HALLMARK_ADIPOGENESIS	ENSG00000136960	ENPP2	FALSE
H	HALLMARK_ADIPOGENESIS	ENSG00000137547	MRPL15	FALSE
H	HALLMARK_ADIPOGENESIS	ENSG00000137767	SQOR	FALSE
H	HALLMARK_ADIPOGENESIS	ENSG00000137824	RMDN3	FALSE
H	HALLMARK_ADIPOGENESIS	ENSG00000137992	DBT	FALSE
H	HALLMARK_ADIPOGENESIS	ENSG00000138032	PPM1B	FALSE
H	HALLMARK_ADIPOGENESIS	ENSG00000138073	PREB	FALSE
H	HALLMARK_ADIPOGENESIS	ENSG00000138074	SLC5A6	FALSE
H	HALLMARK_ADIPOGENESIS	ENSG00000138413	IDH1	FALSE
H	HALLMARK_ADIPOGENESIS	ENSG00000138757	G3BP2	FALSE
H	HALLMARK_ADIPOGENESIS	ENSG00000138764	CCNG2	FALSE
H	HALLMARK_ADIPOGENESIS	ENSG00000138796	HADH	FALSE
H	HALLMARK_ADIPOGENESIS	ENSG00000139641	ESYT1	FALSE
H	HALLMARK_ADIPOGENESIS	ENSG00000141232	TOB1	FALSE
H	HALLMARK_ADIPOGENESIS	ENSG00000141959	PFKL	FALSE
H	HALLMARK_ADIPOGENESIS	ENSG00000142168	SOD1	FALSE
H	HALLMARK_ADIPOGENESIS	ENSG00000142655	PEX14	FALSE
H	HALLMARK_ADIPOGENESIS	ENSG00000142973	CYP4B1	FALSE
H	HALLMARK_ADIPOGENESIS	ENSG00000143198	MGST3	FALSE
H	HALLMARK_ADIPOGENESIS	ENSG00000143252	SDHC	FALSE
H	HALLMARK_ADIPOGENESIS	ENSG00000146701	MDH2	FALSE
H	HALLMARK_ADIPOGENESIS	ENSG00000147872	PLIN2	FALSE
H	HALLMARK_ADIPOGENESIS	ENSG00000148175	STOM	FALSE
H	HALLMARK_ADIPOGENESIS	ENSG00000148343	MIGA2	FALSE
H	HALLMARK_ADIPOGENESIS	ENSG00000149925	ALDOA	FALSE
H	HALLMARK_ADIPOGENESIS	ENSG00000150593	PDCD4	FALSE
H	HALLMARK_ADIPOGENESIS	ENSG00000150768	DLAT	FALSE
H	HALLMARK_ADIPOGENESIS	ENSG00000150991	UBC	FALSE
H	HALLMARK_ADIPOGENESIS	ENSG00000151552	QDPR	FALSE
H	HALLMARK_ADIPOGENESIS	ENSG00000152137	HSPB8	FALSE
H	HALLMARK_ADIPOGENESIS	ENSG00000152583	SPARCL1	FALSE
H	HALLMARK_ADIPOGENESIS	ENSG00000154188	ANGPT1	FALSE
H	HALLMARK_ADIPOGENESIS	ENSG00000156171	DRAM2	FALSE
H	HALLMARK_ADIPOGENESIS	ENSG00000156709	AIFM1	FALSE
H	HALLMARK_ADIPOGENESIS	ENSG00000157184	CPT2	FALSE
H	HALLMARK_ADIPOGENESIS	ENSG00000158615	PPP1R15B	FALSE
H	HALLMARK_ADIPOGENESIS	ENSG00000158669	GPAT4	FALSE
H	HALLMARK_ADIPOGENESIS	ENSG00000160216	AGPAT3	FALSE
H	HALLMARK_ADIPOGENESIS	ENSG00000161533	ACOX1	FALSE
H	HALLMARK_ADIPOGENESIS	ENSG00000162368	CMPK1	FALSE
H	HALLMARK_ADIPOGENESIS	ENSG00000162976	SLC66A3	FALSE
H	HALLMARK_ADIPOGENESIS	ENSG00000163541	SUCLG1	FALSE
H	HALLMARK_ADIPOGENESIS	ENSG00000163931	TKT	FALSE
H	HALLMARK_ADIPOGENESIS	ENSG00000164237	CMBL	FALSE
H	HALLMARK_ADIPOGENESIS	ENSG00000164405	UQCRQ	FALSE
H	HALLMARK_ADIPOGENESIS	ENSG00000165029	ABCA1	FALSE
H	HALLMARK_ADIPOGENESIS	ENSG00000165672	PRDX3	FALSE
H	HALLMARK_ADIPOGENESIS	ENSG00000165678	GHITM	FALSE
H	HALLMARK_ADIPOGENESIS	ENSG00000166411	IDH3A	FALSE
H	HALLMARK_ADIPOGENESIS	ENSG00000167315	ACAA2	FALSE
H	HALLMARK_ADIPOGENESIS	ENSG00000167468	GPX4	FALSE
H	HALLMARK_ADIPOGENESIS	ENSG00000167772	ANGPTL4	FALSE
H	HALLMARK_ADIPOGENESIS	ENSG00000168497	CAVIN2	FALSE
H	HALLMARK_ADIPOGENESIS	ENSG00000170027	YWHAG	FALSE
H	HALLMARK_ADIPOGENESIS	ENSG00000170262	MRAP	FALSE
H	HALLMARK_ADIPOGENESIS	ENSG00000170323	FABP4	FALSE
H	HALLMARK_ADIPOGENESIS	ENSG00000170522	ELOVL6	FALSE
H	HALLMARK_ADIPOGENESIS	ENSG00000170525	PFKFB3	FALSE
H	HALLMARK_ADIPOGENESIS	ENSG00000171135	JAGN1	FALSE
H	HALLMARK_ADIPOGENESIS	ENSG00000171723	GPHN	FALSE
H	HALLMARK_ADIPOGENESIS	ENSG00000172893	DHCR7	FALSE
H	HALLMARK_ADIPOGENESIS	ENSG00000173153	ESRRA	FALSE
H	HALLMARK_ADIPOGENESIS	ENSG00000173267	SNCG	FALSE
H	HALLMARK_ADIPOGENESIS	ENSG00000173511	VEGFB	FALSE
H	HALLMARK_ADIPOGENESIS	ENSG00000173559	NABP1	FALSE
H	HALLMARK_ADIPOGENESIS	ENSG00000173638	SLC19A1	FALSE
H	HALLMARK_ADIPOGENESIS	ENSG00000174233	ADCY6	FALSE
H	HALLMARK_ADIPOGENESIS	ENSG00000174697	LEP	FALSE
H	HALLMARK_ADIPOGENESIS	ENSG00000174804	FZD4	FALSE
H	HALLMARK_ADIPOGENESIS	ENSG00000175445	LPL	FALSE
H	HALLMARK_ADIPOGENESIS	ENSG00000175567	UCP2	FALSE
H	HALLMARK_ADIPOGENESIS	ENSG00000176194	CIDEA	FALSE
H	HALLMARK_ADIPOGENESIS	ENSG00000176340	COX8A	FALSE
H	HALLMARK_ADIPOGENESIS	ENSG00000177156	TALDO1	FALSE
H	HALLMARK_ADIPOGENESIS	ENSG00000177469	CAVIN1	FALSE
H	HALLMARK_ADIPOGENESIS	ENSG00000177697	CD151	FALSE
H	HALLMARK_ADIPOGENESIS	ENSG00000179091	CYC1	FALSE
H	HALLMARK_ADIPOGENESIS	ENSG00000181092	ADIPOQ	FALSE
H	HALLMARK_ADIPOGENESIS	ENSG00000182035	ADIG	FALSE
H	HALLMARK_ADIPOGENESIS	ENSG00000183048	SLC25A10	FALSE
H	HALLMARK_ADIPOGENESIS	ENSG00000184076	UQCR10	FALSE
H	HALLMARK_ADIPOGENESIS	ENSG00000185000	DGAT1	FALSE
H	HALLMARK_ADIPOGENESIS	ENSG00000187498	COL4A1	FALSE
H	HALLMARK_ADIPOGENESIS	ENSG00000196502	SULT1A1	FALSE
H	HALLMARK_ADIPOGENESIS	ENSG00000197150	ABCB8	FALSE
H	HALLMARK_ADIPOGENESIS	ENSG00000197885	NKIRAS1	FALSE
H	HALLMARK_ADIPOGENESIS	ENSG00000198130	HIBCH	FALSE
H	HALLMARK_ADIPOGENESIS	ENSG00000198142	SOWAHC	FALSE
H	HALLMARK_ADIPOGENESIS	ENSG00000198355	PIM3	FALSE
H	HALLMARK_ADIPOGENESIS	ENSG00000204291	COL15A1	FALSE
H	HALLMARK_ADIPOGENESIS	ENSG00000205726	ITSN1	FALSE
H	HALLMARK_ADIPOGENESIS	ENSG00000211445	GPX3	FALSE
H	HALLMARK_ADIPOGENESIS	ENSG00000213316	LTC4S	FALSE
H	HALLMARK_ADIPOGENESIS	ENSG00000213341	CHUK	FALSE
H	HALLMARK_ADIPOGENESIS	ENSG00000213619	NDUFS3	FALSE
H	HALLMARK_ADIPOGENESIS	ENSG00000229314	ORM1	FALSE
H	HALLMARK_ADIPOGENESIS	ENSG00000241399	CD302	FALSE
H	HALLMARK_ADIPOGENESIS	ENSG00000241837	ATP5PO	FALSE
H	HALLMARK_ADIPOGENESIS	ENSG00000248098	BCKDHA	FALSE
H	HALLMARK_ADIPOGENESIS	ENSG00000250479	CHCHD10	FALSE
H	HALLMARK_ADIPOGENESIS	ENSG00000273607	CHCHD10	FALSE
H	HALLMARK_ADIPOGENESIS	ENSG00000275003	DDT	FALSE
H	HALLMARK_ADIPOGENESIS	ENSG00000282853	ECH1	FALSE
H	HALLMARK_ADIPOGENESIS	ENSG00000283887	LTC4S	FALSE
H	HALLMARK_ADIPOGENESIS	ENSG00000285070	ADIPOR2	FALSE
H	HALLMARK_ADIPOGENESIS	ENSG00000285121	MTCH2	FALSE
H	HALLMARK_ADIPOGENESIS	ENSG00000285387	NDUFS3	FALSE
H	HALLMARK_ADIPOGENESIS	ENSG00000285482	DGAT1	FALSE
H	HALLMARK_ALLOGRAFT_REJECTION	ENSG00000000938	FGR	FALSE
H	HALLMARK_ALLOGRAFT_REJECTION	ENSG00000005844	ITGAL	FALSE
H	HALLMARK_ALLOGRAFT_REJECTION	ENSG00000007171	NOS2	FALSE
H	HALLMARK_ALLOGRAFT_REJECTION	ENSG00000010327	STAB1	FALSE
H	HALLMARK_ALLOGRAFT_REJECTION	ENSG00000010610	CD4	FALSE
H	HALLMARK_ALLOGRAFT_REJECTION	ENSG00000012048	BRCA1	FALSE
H	HALLMARK_ALLOGRAFT_REJECTION	ENSG00000015285	WAS	FALSE
H	HALLMARK_ALLOGRAFT_REJECTION	ENSG00000019582	CD74	FALSE
H	HALLMARK_ALLOGRAFT_REJECTION	ENSG00000026103	FAS	FALSE
H	HALLMARK_ALLOGRAFT_REJECTION	ENSG00000027697	IFNGR1	FALSE
H	HALLMARK_ALLOGRAFT_REJECTION	ENSG00000042493	CAPG	FALSE
H	HALLMARK_ALLOGRAFT_REJECTION	ENSG00000043462	LCP2	FALSE
H	HALLMARK_ALLOGRAFT_REJECTION	ENSG00000048052	HDAC9	FALSE
H	HALLMARK_ALLOGRAFT_REJECTION	ENSG00000054219	LY75	FALSE
H	HALLMARK_ALLOGRAFT_REJECTION	ENSG00000060982	BCAT1	FALSE
H	HALLMARK_ALLOGRAFT_REJECTION	ENSG00000066336	SPI1	FALSE
H	HALLMARK_ALLOGRAFT_REJECTION	ENSG00000069399	BCL3	FALSE
H	HALLMARK_ALLOGRAFT_REJECTION	ENSG00000072401	UBE2D1	FALSE
H	HALLMARK_ALLOGRAFT_REJECTION	ENSG00000072694	FCGR2B	FALSE
H	HALLMARK_ALLOGRAFT_REJECTION	ENSG00000075151	EIF4G3	FALSE
H	HALLMARK_ALLOGRAFT_REJECTION	ENSG00000076554	TPD52	FALSE
H	HALLMARK_ALLOGRAFT_REJECTION	ENSG00000077238	IL4R	FALSE
H	HALLMARK_ALLOGRAFT_REJECTION	ENSG00000081237	PTPRC	FALSE
H	HALLMARK_ALLOGRAFT_REJECTION	ENSG00000082074	FYB1	FALSE
H	HALLMARK_ALLOGRAFT_REJECTION	ENSG00000085760	MTIF2	FALSE
H	HALLMARK_ALLOGRAFT_REJECTION	ENSG00000087085	ACHE	FALSE
H	HALLMARK_ALLOGRAFT_REJECTION	ENSG00000090339	ICAM1	FALSE
H	HALLMARK_ALLOGRAFT_REJECTION	ENSG00000090861	AARS1	FALSE
H	HALLMARK_ALLOGRAFT_REJECTION	ENSG00000092969	TGFB2	FALSE
H	HALLMARK_ALLOGRAFT_REJECTION	ENSG00000095752	IL11	FALSE
H	HALLMARK_ALLOGRAFT_REJECTION	ENSG00000096968	JAK2	FALSE
H	HALLMARK_ALLOGRAFT_REJECTION	ENSG00000096996	IL12RB1	FALSE
H	HALLMARK_ALLOGRAFT_REJECTION	ENSG00000100353	EIF3D	FALSE
H	HALLMARK_ALLOGRAFT_REJECTION	ENSG00000100365	NCF4	FALSE
H	HALLMARK_ALLOGRAFT_REJECTION	ENSG00000100385	IL2RB	FALSE
H	HALLMARK_ALLOGRAFT_REJECTION	ENSG00000100453	GZMB	FALSE
H	HALLMARK_ALLOGRAFT_REJECTION	ENSG00000100644	HIF1A	FALSE
H	HALLMARK_ALLOGRAFT_REJECTION	ENSG00000100985	MMP9	FALSE
H	HALLMARK_ALLOGRAFT_REJECTION	ENSG00000101017	CD40	FALSE
H	HALLMARK_ALLOGRAFT_REJECTION	ENSG00000102034	ELF4	FALSE
H	HALLMARK_ALLOGRAFT_REJECTION	ENSG00000102245	CD40LG	FALSE
H	HALLMARK_ALLOGRAFT_REJECTION	ENSG00000102265	TIMP1	FALSE
H	HALLMARK_ALLOGRAFT_REJECTION	ENSG00000102962	CCL22	FALSE
H	HALLMARK_ALLOGRAFT_REJECTION	ENSG00000103653	CSK	FALSE
H	HALLMARK_ALLOGRAFT_REJECTION	ENSG00000104131	EIF3J	FALSE
H	HALLMARK_ALLOGRAFT_REJECTION	ENSG00000104312	RIPK2	FALSE
H	HALLMARK_ALLOGRAFT_REJECTION	ENSG00000104365	IKBKB	FALSE
H	HALLMARK_ALLOGRAFT_REJECTION	ENSG00000104432	IL7	FALSE
H	HALLMARK_ALLOGRAFT_REJECTION	ENSG00000104814	MAP4K1	FALSE
H	HALLMARK_ALLOGRAFT_REJECTION	ENSG00000104998	IL27RA	FALSE
H	HALLMARK_ALLOGRAFT_REJECTION	ENSG00000105329	TGFB1	FALSE
H	HALLMARK_ALLOGRAFT_REJECTION	ENSG00000105369	CD79A	FALSE
H	HALLMARK_ALLOGRAFT_REJECTION	ENSG00000105372	RPS19	FALSE
H	HALLMARK_ALLOGRAFT_REJECTION	ENSG00000107581	EIF3A	FALSE
H	HALLMARK_ALLOGRAFT_REJECTION	ENSG00000108688	CCL7	FALSE
H	HALLMARK_ALLOGRAFT_REJECTION	ENSG00000108691	CCL2	FALSE
H	HALLMARK_ALLOGRAFT_REJECTION	ENSG00000109471	IL2	FALSE
H	HALLMARK_ALLOGRAFT_REJECTION	ENSG00000109943	CRTAM	FALSE
H	HALLMARK_ALLOGRAFT_REJECTION	ENSG00000111537	IFNG	FALSE
H	HALLMARK_ALLOGRAFT_REJECTION	ENSG00000111679	PTPN6	FALSE
H	HALLMARK_ALLOGRAFT_REJECTION	ENSG00000112493	TAPBP	FALSE
H	HALLMARK_ALLOGRAFT_REJECTION	ENSG00000112576	CCND3	FALSE
H	HALLMARK_ALLOGRAFT_REJECTION	ENSG00000112799	LY86	FALSE
H	HALLMARK_ALLOGRAFT_REJECTION	ENSG00000113263	ITK	FALSE
H	HALLMARK_ALLOGRAFT_REJECTION	ENSG00000113302	IL12B	FALSE
H	HALLMARK_ALLOGRAFT_REJECTION	ENSG00000113520	IL4	FALSE
H	HALLMARK_ALLOGRAFT_REJECTION	ENSG00000113532	ST8SIA4	FALSE
H	HALLMARK_ALLOGRAFT_REJECTION	ENSG00000113643	RARS1	FALSE
H	HALLMARK_ALLOGRAFT_REJECTION	ENSG00000114013	CD86	FALSE
H	HALLMARK_ALLOGRAFT_REJECTION	ENSG00000114686	MRPL3	FALSE
H	HALLMARK_ALLOGRAFT_REJECTION	ENSG00000115085	ZAP70	FALSE
H	HALLMARK_ALLOGRAFT_REJECTION	ENSG00000115415	STAT1	FALSE
H	HALLMARK_ALLOGRAFT_REJECTION	ENSG00000115607	IL18RAP	FALSE
H	HALLMARK_ALLOGRAFT_REJECTION	ENSG00000115866	DARS1	FALSE
H	HALLMARK_ALLOGRAFT_REJECTION	ENSG00000116824	CD2	FALSE
H	HALLMARK_ALLOGRAFT_REJECTION	ENSG00000117560	FASLG	FALSE
H	HALLMARK_ALLOGRAFT_REJECTION	ENSG00000118971	CCND2	FALSE
H	HALLMARK_ALLOGRAFT_REJECTION	ENSG00000121594	CD80	FALSE
H	HALLMARK_ALLOGRAFT_REJECTION	ENSG00000121807	CCR2	FALSE
H	HALLMARK_ALLOGRAFT_REJECTION	ENSG00000121989	ACVR2A	FALSE
H	HALLMARK_ALLOGRAFT_REJECTION	ENSG00000122641	INHBA	FALSE
H	HALLMARK_ALLOGRAFT_REJECTION	ENSG00000122862	SRGN	FALSE
H	HALLMARK_ALLOGRAFT_REJECTION	ENSG00000124882	EREG	FALSE
H	HALLMARK_ALLOGRAFT_REJECTION	ENSG00000125538	IL1B	FALSE
H	HALLMARK_ALLOGRAFT_REJECTION	ENSG00000126583	PRKCG	FALSE
H	HALLMARK_ALLOGRAFT_REJECTION	ENSG00000126759	CFP	FALSE
H	HALLMARK_ALLOGRAFT_REJECTION	ENSG00000127191	TRAF2	FALSE
H	HALLMARK_ALLOGRAFT_REJECTION	ENSG00000128342	LIF	FALSE
H	HALLMARK_ALLOGRAFT_REJECTION	ENSG00000132507	EIF5A	FALSE
H	HALLMARK_ALLOGRAFT_REJECTION	ENSG00000134460	IL2RA	FALSE
H	HALLMARK_ALLOGRAFT_REJECTION	ENSG00000134539	KLRD1	FALSE
H	HALLMARK_ALLOGRAFT_REJECTION	ENSG00000134954	ETS1	FALSE
H	HALLMARK_ALLOGRAFT_REJECTION	ENSG00000135341	MAP3K7	FALSE
H	HALLMARK_ALLOGRAFT_REJECTION	ENSG00000136244	IL6	FALSE
H	HALLMARK_ALLOGRAFT_REJECTION	ENSG00000136634	IL10	FALSE
H	HALLMARK_ALLOGRAFT_REJECTION	ENSG00000136754	ABI1	FALSE
H	HALLMARK_ALLOGRAFT_REJECTION	ENSG00000137078	SIT1	FALSE
H	HALLMARK_ALLOGRAFT_REJECTION	ENSG00000137265	IRF4	FALSE
H	HALLMARK_ALLOGRAFT_REJECTION	ENSG00000137462	TLR2	FALSE
H	HALLMARK_ALLOGRAFT_REJECTION	ENSG00000138378	STAT4	FALSE
H	HALLMARK_ALLOGRAFT_REJECTION	ENSG00000138755	CXCL9	FALSE
H	HALLMARK_ALLOGRAFT_REJECTION	ENSG00000140030	GPR65	FALSE
H	HALLMARK_ALLOGRAFT_REJECTION	ENSG00000140105	WARS1	FALSE
H	HALLMARK_ALLOGRAFT_REJECTION	ENSG00000140749	IGSF6	FALSE
H	HALLMARK_ALLOGRAFT_REJECTION	ENSG00000140968	IRF8	FALSE
H	HALLMARK_ALLOGRAFT_REJECTION	ENSG00000140986	RPL3L	FALSE
H	HALLMARK_ALLOGRAFT_REJECTION	ENSG00000141429	GALNT1	FALSE
H	HALLMARK_ALLOGRAFT_REJECTION	ENSG00000142208	AKT1	FALSE
H	HALLMARK_ALLOGRAFT_REJECTION	ENSG00000142867	BCL10	FALSE
H	HALLMARK_ALLOGRAFT_REJECTION	ENSG00000143479	DYRK3	FALSE
H	HALLMARK_ALLOGRAFT_REJECTION	ENSG00000143753	DEGS1	FALSE
H	HALLMARK_ALLOGRAFT_REJECTION	ENSG00000145425	RPS3A	FALSE
H	HALLMARK_ALLOGRAFT_REJECTION	ENSG00000145649	GZMA	FALSE
H	HALLMARK_ALLOGRAFT_REJECTION	ENSG00000145839	IL9	FALSE
H	HALLMARK_ALLOGRAFT_REJECTION	ENSG00000146648	EGFR	FALSE
H	HALLMARK_ALLOGRAFT_REJECTION	ENSG00000147168	IL2RG	FALSE
H	HALLMARK_ALLOGRAFT_REJECTION	ENSG00000147889	CDKN2A	FALSE
H	HALLMARK_ALLOGRAFT_REJECTION	ENSG00000150782	IL18	FALSE
H	HALLMARK_ALLOGRAFT_REJECTION	ENSG00000153283	CD96	FALSE
H	HALLMARK_ALLOGRAFT_REJECTION	ENSG00000153563	CD8A	FALSE
H	HALLMARK_ALLOGRAFT_REJECTION	ENSG00000154096	THY1	FALSE
H	HALLMARK_ALLOGRAFT_REJECTION	ENSG00000156234	CXCL13	FALSE
H	HALLMARK_ALLOGRAFT_REJECTION	ENSG00000158092	NCK1	FALSE
H	HALLMARK_ALLOGRAFT_REJECTION	ENSG00000158473	CD1D	FALSE
H	HALLMARK_ALLOGRAFT_REJECTION	ENSG00000159110	IFNAR2	FALSE
H	HALLMARK_ALLOGRAFT_REJECTION	ENSG00000159128	IFNGR2	FALSE
H	HALLMARK_ALLOGRAFT_REJECTION	ENSG00000160223	ICOSLG	FALSE
H	HALLMARK_ALLOGRAFT_REJECTION	ENSG00000160255	ITGB2	FALSE
H	HALLMARK_ALLOGRAFT_REJECTION	ENSG00000160654	CD3G	FALSE
H	HALLMARK_ALLOGRAFT_REJECTION	ENSG00000160791	CCR5	FALSE
H	HALLMARK_ALLOGRAFT_REJECTION	ENSG00000162645	GBP2	FALSE
H	HALLMARK_ALLOGRAFT_REJECTION	ENSG00000162711	NLRP3	FALSE
H	HALLMARK_ALLOGRAFT_REJECTION	ENSG00000163083	INHBB	FALSE
H	HALLMARK_ALLOGRAFT_REJECTION	ENSG00000163131	CTSS	FALSE
H	HALLMARK_ALLOGRAFT_REJECTION	ENSG00000163519	TRAT1	FALSE
H	HALLMARK_ALLOGRAFT_REJECTION	ENSG00000163682	RPL9	FALSE
H	HALLMARK_ALLOGRAFT_REJECTION	ENSG00000163737	PF4	FALSE
H	HALLMARK_ALLOGRAFT_REJECTION	ENSG00000163823	CCR1	FALSE
H	HALLMARK_ALLOGRAFT_REJECTION	ENSG00000164136	IL15	FALSE
H	HALLMARK_ALLOGRAFT_REJECTION	ENSG00000164163	ABCE1	FALSE
H	HALLMARK_ALLOGRAFT_REJECTION	ENSG00000164326	CARTPT	FALSE
H	HALLMARK_ALLOGRAFT_REJECTION	ENSG00000164342	TLR3	FALSE
H	HALLMARK_ALLOGRAFT_REJECTION	ENSG00000165471	MBL2	FALSE
H	HALLMARK_ALLOGRAFT_REJECTION	ENSG00000166278	C2	FALSE
H	HALLMARK_ALLOGRAFT_REJECTION	ENSG00000166313	APBB1	FALSE
H	HALLMARK_ALLOGRAFT_REJECTION	ENSG00000166501	PRKCB	FALSE
H	HALLMARK_ALLOGRAFT_REJECTION	ENSG00000166710	B2M	FALSE
H	HALLMARK_ALLOGRAFT_REJECTION	ENSG00000167286	CD3D	FALSE
H	HALLMARK_ALLOGRAFT_REJECTION	ENSG00000167768	KRT1	FALSE
H	HALLMARK_ALLOGRAFT_REJECTION	ENSG00000168394	TAP1	FALSE
H	HALLMARK_ALLOGRAFT_REJECTION	ENSG00000168811	IL12A	FALSE
H	HALLMARK_ALLOGRAFT_REJECTION	ENSG00000169194	IL13	FALSE
H	HALLMARK_ALLOGRAFT_REJECTION	ENSG00000170889	RPS9	FALSE
H	HALLMARK_ALLOGRAFT_REJECTION	ENSG00000171150	SOCS5	FALSE
H	HALLMARK_ALLOGRAFT_REJECTION	ENSG00000172116	CD8B	FALSE
H	HALLMARK_ALLOGRAFT_REJECTION	ENSG00000172156	CCL11	FALSE
H	HALLMARK_ALLOGRAFT_REJECTION	ENSG00000172349	IL16	FALSE
H	HALLMARK_ALLOGRAFT_REJECTION	ENSG00000172724	CCL19	FALSE
H	HALLMARK_ALLOGRAFT_REJECTION	ENSG00000173762	CD7	FALSE
H	HALLMARK_ALLOGRAFT_REJECTION	ENSG00000174125	TLR1	FALSE
H	HALLMARK_ALLOGRAFT_REJECTION	ENSG00000174130	TLR6	FALSE
H	HALLMARK_ALLOGRAFT_REJECTION	ENSG00000174842	GLMN	FALSE
H	HALLMARK_ALLOGRAFT_REJECTION	ENSG00000177889	UBE2N	FALSE
H	HALLMARK_ALLOGRAFT_REJECTION	ENSG00000178562	CD28	FALSE
H	HALLMARK_ALLOGRAFT_REJECTION	ENSG00000180210	F2	FALSE
H	HALLMARK_ALLOGRAFT_REJECTION	ENSG00000180353	HCLS1	FALSE
H	HALLMARK_ALLOGRAFT_REJECTION	ENSG00000180644	PRF1	FALSE
H	HALLMARK_ALLOGRAFT_REJECTION	ENSG00000181104	F2R	FALSE
H	HALLMARK_ALLOGRAFT_REJECTION	ENSG00000181163	NPM1	FALSE
H	HALLMARK_ALLOGRAFT_REJECTION	ENSG00000181374	CCL13	FALSE
H	HALLMARK_ALLOGRAFT_REJECTION	ENSG00000182866	LCK	FALSE
H	HALLMARK_ALLOGRAFT_REJECTION	ENSG00000184371	CSF1	FALSE
H	HALLMARK_ALLOGRAFT_REJECTION	ENSG00000185338	SOCS1	FALSE
H	HALLMARK_ALLOGRAFT_REJECTION	ENSG00000185507	IRF7	FALSE
H	HALLMARK_ALLOGRAFT_REJECTION	ENSG00000186810	CXCR3	FALSE
H	HALLMARK_ALLOGRAFT_REJECTION	ENSG00000187210	GCNT1	FALSE
H	HALLMARK_ALLOGRAFT_REJECTION	ENSG00000189430	NCR1	FALSE
H	HALLMARK_ALLOGRAFT_REJECTION	ENSG00000196735	HLA-DQA1	FALSE
H	HALLMARK_ALLOGRAFT_REJECTION	ENSG00000196776	CD47	FALSE
H	HALLMARK_ALLOGRAFT_REJECTION	ENSG00000196924	FLNA	FALSE
H	HALLMARK_ALLOGRAFT_REJECTION	ENSG00000197561	ELANE	FALSE
H	HALLMARK_ALLOGRAFT_REJECTION	ENSG00000198821	CD247	FALSE
H	HALLMARK_ALLOGRAFT_REJECTION	ENSG00000198851	CD3E	FALSE
H	HALLMARK_ALLOGRAFT_REJECTION	ENSG00000198918	RPL39	FALSE
H	HALLMARK_ALLOGRAFT_REJECTION	ENSG00000204252	HLA-DOA	FALSE
H	HALLMARK_ALLOGRAFT_REJECTION	ENSG00000204257	HLA-DMA	FALSE
H	HALLMARK_ALLOGRAFT_REJECTION	ENSG00000204267	TAP2	FALSE
H	HALLMARK_ALLOGRAFT_REJECTION	ENSG00000204287	HLA-DRA	FALSE
H	HALLMARK_ALLOGRAFT_REJECTION	ENSG00000204364	C2	FALSE
H	HALLMARK_ALLOGRAFT_REJECTION	ENSG00000204487	LTB	FALSE
H	HALLMARK_ALLOGRAFT_REJECTION	ENSG00000204490	TNF	FALSE
H	HALLMARK_ALLOGRAFT_REJECTION	ENSG00000204592	HLA-E	FALSE
H	HALLMARK_ALLOGRAFT_REJECTION	ENSG00000204632	HLA-G	FALSE
H	HALLMARK_ALLOGRAFT_REJECTION	ENSG00000205220	PSMB10	FALSE
H	HALLMARK_ALLOGRAFT_REJECTION	ENSG00000206208	TAPBP	FALSE
H	HALLMARK_ALLOGRAFT_REJECTION	ENSG00000206235	TAP2	FALSE
H	HALLMARK_ALLOGRAFT_REJECTION	ENSG00000206281	TAPBP	FALSE
H	HALLMARK_ALLOGRAFT_REJECTION	ENSG00000206292	HLA-DOA	FALSE
H	HALLMARK_ALLOGRAFT_REJECTION	ENSG00000206297	TAP1	FALSE
H	HALLMARK_ALLOGRAFT_REJECTION	ENSG00000206299	TAP2	FALSE
H	HALLMARK_ALLOGRAFT_REJECTION	ENSG00000206305	HLA-DQA1	FALSE
H	HALLMARK_ALLOGRAFT_REJECTION	ENSG00000206308	HLA-DRA	FALSE
H	HALLMARK_ALLOGRAFT_REJECTION	ENSG00000206372	C2	FALSE
H	HALLMARK_ALLOGRAFT_REJECTION	ENSG00000206437	LTB	FALSE
H	HALLMARK_ALLOGRAFT_REJECTION	ENSG00000206439	TNF	FALSE
H	HALLMARK_ALLOGRAFT_REJECTION	ENSG00000206493	HLA-E	FALSE
H	HALLMARK_ALLOGRAFT_REJECTION	ENSG00000206503	HLA-A	FALSE
H	HALLMARK_ALLOGRAFT_REJECTION	ENSG00000206505	HLA-A	FALSE
H	HALLMARK_ALLOGRAFT_REJECTION	ENSG00000206506	HLA-G	FALSE
H	HALLMARK_ALLOGRAFT_REJECTION	ENSG00000223448	LTB	FALSE
H	HALLMARK_ALLOGRAFT_REJECTION	ENSG00000223481	TAP2	FALSE
H	HALLMARK_ALLOGRAFT_REJECTION	ENSG00000223952	TNF	FALSE
H	HALLMARK_ALLOGRAFT_REJECTION	ENSG00000223980	HLA-A	FALSE
H	HALLMARK_ALLOGRAFT_REJECTION	ENSG00000224212	TAP1	FALSE
H	HALLMARK_ALLOGRAFT_REJECTION	ENSG00000224320	HLA-A	FALSE
H	HALLMARK_ALLOGRAFT_REJECTION	ENSG00000224748	TAP1	FALSE
H	HALLMARK_ALLOGRAFT_REJECTION	ENSG00000225201	HLA-E	FALSE
H	HALLMARK_ALLOGRAFT_REJECTION	ENSG00000225890	HLA-DQA1	FALSE
H	HALLMARK_ALLOGRAFT_REJECTION	ENSG00000225967	TAP2	FALSE
H	HALLMARK_ALLOGRAFT_REJECTION	ENSG00000226173	TAP1	FALSE
H	HALLMARK_ALLOGRAFT_REJECTION	ENSG00000226260	HLA-DRA	FALSE
H	HALLMARK_ALLOGRAFT_REJECTION	ENSG00000226264	HLA-DMB	FALSE
H	HALLMARK_ALLOGRAFT_REJECTION	ENSG00000226560	C2	FALSE
H	HALLMARK_ALLOGRAFT_REJECTION	ENSG00000227507	LTB	FALSE
H	HALLMARK_ALLOGRAFT_REJECTION	ENSG00000227715	HLA-A	FALSE
H	HALLMARK_ALLOGRAFT_REJECTION	ENSG00000227816	TAP1	FALSE
H	HALLMARK_ALLOGRAFT_REJECTION	ENSG00000227993	HLA-DRA	FALSE
H	HALLMARK_ALLOGRAFT_REJECTION	ENSG00000228284	HLA-DQA1	FALSE
H	HALLMARK_ALLOGRAFT_REJECTION	ENSG00000228321	TNF	FALSE
H	HALLMARK_ALLOGRAFT_REJECTION	ENSG00000228582	TAP2	FALSE
H	HALLMARK_ALLOGRAFT_REJECTION	ENSG00000228849	TNF	FALSE
H	HALLMARK_ALLOGRAFT_REJECTION	ENSG00000228978	TNF	FALSE
H	HALLMARK_ALLOGRAFT_REJECTION	ENSG00000228987	HLA-DRA	FALSE
H	HALLMARK_ALLOGRAFT_REJECTION	ENSG00000229215	HLA-A	FALSE
H	HALLMARK_ALLOGRAFT_REJECTION	ENSG00000229252	HLA-E	FALSE
H	HALLMARK_ALLOGRAFT_REJECTION	ENSG00000230108	TNF	FALSE
H	HALLMARK_ALLOGRAFT_REJECTION	ENSG00000230141	HLA-DOA	FALSE
H	HALLMARK_ALLOGRAFT_REJECTION	ENSG00000230254	HLA-E	FALSE
H	HALLMARK_ALLOGRAFT_REJECTION	ENSG00000230413	HLA-G	FALSE
H	HALLMARK_ALLOGRAFT_REJECTION	ENSG00000230705	TAP1	FALSE
H	HALLMARK_ALLOGRAFT_REJECTION	ENSG00000230726	HLA-DRA	FALSE
H	HALLMARK_ALLOGRAFT_REJECTION	ENSG00000231314	LTB	FALSE
H	HALLMARK_ALLOGRAFT_REJECTION	ENSG00000231543	C2	FALSE
H	HALLMARK_ALLOGRAFT_REJECTION	ENSG00000231558	HLA-DOA	FALSE
H	HALLMARK_ALLOGRAFT_REJECTION	ENSG00000231834	HLA-A	FALSE
H	HALLMARK_ALLOGRAFT_REJECTION	ENSG00000231925	TAPBP	FALSE
H	HALLMARK_ALLOGRAFT_REJECTION	ENSG00000232062	HLA-DQA1	FALSE
H	HALLMARK_ALLOGRAFT_REJECTION	ENSG00000232326	TAP2	FALSE
H	HALLMARK_ALLOGRAFT_REJECTION	ENSG00000232367	TAP1	FALSE
H	HALLMARK_ALLOGRAFT_REJECTION	ENSG00000232810	TNF	FALSE
H	HALLMARK_ALLOGRAFT_REJECTION	ENSG00000232957	HLA-DOA	FALSE
H	HALLMARK_ALLOGRAFT_REJECTION	ENSG00000232962	HLA-DOA	FALSE
H	HALLMARK_ALLOGRAFT_REJECTION	ENSG00000233095	HLA-G	FALSE
H	HALLMARK_ALLOGRAFT_REJECTION	ENSG00000233904	HLA-E	FALSE
H	HALLMARK_ALLOGRAFT_REJECTION	ENSG00000234154	HLA-DMB	FALSE
H	HALLMARK_ALLOGRAFT_REJECTION	ENSG00000234794	HLA-DRA	FALSE
H	HALLMARK_ALLOGRAFT_REJECTION	ENSG00000235017	C2	FALSE
H	HALLMARK_ALLOGRAFT_REJECTION	ENSG00000235346	HLA-G	FALSE
H	HALLMARK_ALLOGRAFT_REJECTION	ENSG00000235657	HLA-A	FALSE
H	HALLMARK_ALLOGRAFT_REJECTION	ENSG00000235680	HLA-G	FALSE
H	HALLMARK_ALLOGRAFT_REJECTION	ENSG00000235696	C2	FALSE
H	HALLMARK_ALLOGRAFT_REJECTION	ENSG00000235744	HLA-DOA	FALSE
H	HALLMARK_ALLOGRAFT_REJECTION	ENSG00000236237	LTB	FALSE
H	HALLMARK_ALLOGRAFT_REJECTION	ENSG00000236418	HLA-DQA1	FALSE
H	HALLMARK_ALLOGRAFT_REJECTION	ENSG00000236490	TAPBP	FALSE
H	HALLMARK_ALLOGRAFT_REJECTION	ENSG00000236632	HLA-E	FALSE
H	HALLMARK_ALLOGRAFT_REJECTION	ENSG00000236925	LTB	FALSE
H	HALLMARK_ALLOGRAFT_REJECTION	ENSG00000237216	HLA-G	FALSE
H	HALLMARK_ALLOGRAFT_REJECTION	ENSG00000237599	TAP2	FALSE
H	HALLMARK_ALLOGRAFT_REJECTION	ENSG00000238114	LTB	FALSE
H	HALLMARK_ALLOGRAFT_REJECTION	ENSG00000239329	HLA-DMB	FALSE
H	HALLMARK_ALLOGRAFT_REJECTION	ENSG00000239457	HLA-DOB	FALSE
H	HALLMARK_ALLOGRAFT_REJECTION	ENSG00000239463	HLA-DMA	FALSE
H	HALLMARK_ALLOGRAFT_REJECTION	ENSG00000239672	NME1	FALSE
H	HALLMARK_ALLOGRAFT_REJECTION	ENSG00000241106	HLA-DOB	FALSE
H	HALLMARK_ALLOGRAFT_REJECTION	ENSG00000241296	HLA-DMB	FALSE
H	HALLMARK_ALLOGRAFT_REJECTION	ENSG00000241386	HLA-DOB	FALSE
H	HALLMARK_ALLOGRAFT_REJECTION	ENSG00000241394	HLA-DMA	FALSE
H	HALLMARK_ALLOGRAFT_REJECTION	ENSG00000241674	HLA-DMB	FALSE
H	HALLMARK_ALLOGRAFT_REJECTION	ENSG00000241910	HLA-DOB	FALSE
H	HALLMARK_ALLOGRAFT_REJECTION	ENSG00000242092	HLA-DMB	FALSE
H	HALLMARK_ALLOGRAFT_REJECTION	ENSG00000242361	HLA-DMA	FALSE
H	HALLMARK_ALLOGRAFT_REJECTION	ENSG00000242386	HLA-DMB	FALSE
H	HALLMARK_ALLOGRAFT_REJECTION	ENSG00000242574	HLA-DMB	FALSE
H	HALLMARK_ALLOGRAFT_REJECTION	ENSG00000242685	HLA-DMA	FALSE
H	HALLMARK_ALLOGRAFT_REJECTION	ENSG00000243189	HLA-DMA	FALSE
H	HALLMARK_ALLOGRAFT_REJECTION	ENSG00000243215	HLA-DMA	FALSE
H	HALLMARK_ALLOGRAFT_REJECTION	ENSG00000243496	HLA-DOB	FALSE
H	HALLMARK_ALLOGRAFT_REJECTION	ENSG00000243612	HLA-DOB	FALSE
H	HALLMARK_ALLOGRAFT_REJECTION	ENSG00000243719	HLA-DMA	FALSE
H	HALLMARK_ALLOGRAFT_REJECTION	ENSG00000254087	LYN	FALSE
H	HALLMARK_ALLOGRAFT_REJECTION	ENSG00000262418	PTPRC	FALSE
H	HALLMARK_ALLOGRAFT_REJECTION	ENSG00000262795	IFNGR2	FALSE
H	HALLMARK_ALLOGRAFT_REJECTION	ENSG00000271503	CCL5	FALSE
H	HALLMARK_ALLOGRAFT_REJECTION	ENSG00000273506	NCR1	FALSE
H	HALLMARK_ALLOGRAFT_REJECTION	ENSG00000273535	NCR1	FALSE
H	HALLMARK_ALLOGRAFT_REJECTION	ENSG00000273686	B2M	FALSE
H	HALLMARK_ALLOGRAFT_REJECTION	ENSG00000273916	NCR1	FALSE
H	HALLMARK_ALLOGRAFT_REJECTION	ENSG00000274005	RPS9	FALSE
H	HALLMARK_ALLOGRAFT_REJECTION	ENSG00000274053	NCR1	FALSE
H	HALLMARK_ALLOGRAFT_REJECTION	ENSG00000274233	CCL5	FALSE
H	HALLMARK_ALLOGRAFT_REJECTION	ENSG00000274626	RPS9	FALSE
H	HALLMARK_ALLOGRAFT_REJECTION	ENSG00000274646	RPS9	FALSE
H	HALLMARK_ALLOGRAFT_REJECTION	ENSG00000274950	RPS9	FALSE
H	HALLMARK_ALLOGRAFT_REJECTION	ENSG00000275156	NCR1	FALSE
H	HALLMARK_ALLOGRAFT_REJECTION	ENSG00000275302	CCL4	FALSE
H	HALLMARK_ALLOGRAFT_REJECTION	ENSG00000275323	RPS9	FALSE
H	HALLMARK_ALLOGRAFT_REJECTION	ENSG00000275521	NCR1	FALSE
H	HALLMARK_ALLOGRAFT_REJECTION	ENSG00000275637	NCR1	FALSE
H	HALLMARK_ALLOGRAFT_REJECTION	ENSG00000275822	NCR1	FALSE
H	HALLMARK_ALLOGRAFT_REJECTION	ENSG00000275824	CCL4	FALSE
H	HALLMARK_ALLOGRAFT_REJECTION	ENSG00000275990	NCF4	FALSE
H	HALLMARK_ALLOGRAFT_REJECTION	ENSG00000276051	HLA-G	FALSE
H	HALLMARK_ALLOGRAFT_REJECTION	ENSG00000276450	NCR1	FALSE
H	HALLMARK_ALLOGRAFT_REJECTION	ENSG00000276561	IRF7	FALSE
H	HALLMARK_ALLOGRAFT_REJECTION	ENSG00000277079	RPS9	FALSE
H	HALLMARK_ALLOGRAFT_REJECTION	ENSG00000277334	NCR1	FALSE
H	HALLMARK_ALLOGRAFT_REJECTION	ENSG00000277359	RPS9	FALSE
H	HALLMARK_ALLOGRAFT_REJECTION	ENSG00000277442	NCR1	FALSE
H	HALLMARK_ALLOGRAFT_REJECTION	ENSG00000277571	ELANE	FALSE
H	HALLMARK_ALLOGRAFT_REJECTION	ENSG00000277629	NCR1	FALSE
H	HALLMARK_ALLOGRAFT_REJECTION	ENSG00000277824	NCR1	FALSE
H	HALLMARK_ALLOGRAFT_REJECTION	ENSG00000277943	CCL4	FALSE
H	HALLMARK_ALLOGRAFT_REJECTION	ENSG00000278025	NCR1	FALSE
H	HALLMARK_ALLOGRAFT_REJECTION	ENSG00000278081	RPS9	FALSE
H	HALLMARK_ALLOGRAFT_REJECTION	ENSG00000278270	RPS9	FALSE
H	HALLMARK_ALLOGRAFT_REJECTION	ENSG00000278362	NCR1	FALSE
H	HALLMARK_ALLOGRAFT_REJECTION	ENSG00000282928	MAP4K1	FALSE
H	HALLMARK_ALLOGRAFT_REJECTION	ENSG00000283934	IGSF6	FALSE
H	HALLMARK_ALLOGRAFT_REJECTION	ENSG00000284113	NCR1	FALSE
H	HALLMARK_ALLOGRAFT_REJECTION	ENSG00000288145	EIF5A	FALSE
H	HALLMARK_ALLOGRAFT_REJECTION	ENSG00000288185	IL27RA	FALSE
H	HALLMARK_ANDROGEN_RESPONSE	ENSG00000012660	ELOVL5	FALSE
H	HALLMARK_ANDROGEN_RESPONSE	ENSG00000013375	PGM3	FALSE
H	HALLMARK_ANDROGEN_RESPONSE	ENSG00000033800	PIAS1	FALSE
H	HALLMARK_ANDROGEN_RESPONSE	ENSG00000052749	RRP12	FALSE
H	HALLMARK_ANDROGEN_RESPONSE	ENSG00000062725	APPBP2	FALSE
H	HALLMARK_ANDROGEN_RESPONSE	ENSG00000065135	GNAI3	FALSE
H	HALLMARK_ANDROGEN_RESPONSE	ENSG00000067064	IDI1	FALSE
H	HALLMARK_ANDROGEN_RESPONSE	ENSG00000067113	PLPP1	FALSE
H	HALLMARK_ANDROGEN_RESPONSE	ENSG00000070778	PTPN21	FALSE
H	HALLMARK_ANDROGEN_RESPONSE	ENSG00000072110	ACTN1	FALSE
H	HALLMARK_ANDROGEN_RESPONSE	ENSG00000074695	LMAN1	FALSE
H	HALLMARK_ANDROGEN_RESPONSE	ENSG00000076554	TPD52	FALSE
H	HALLMARK_ANDROGEN_RESPONSE	ENSG00000079246	XRCC5	FALSE
H	HALLMARK_ANDROGEN_RESPONSE	ENSG00000081377	CDC14B	FALSE
H	HALLMARK_ANDROGEN_RESPONSE	ENSG00000086062	B4GALT1	FALSE
H	HALLMARK_ANDROGEN_RESPONSE	ENSG00000087076	HSD17B14	FALSE
H	HALLMARK_ANDROGEN_RESPONSE	ENSG00000096060	FKBP5	FALSE
H	HALLMARK_ANDROGEN_RESPONSE	ENSG00000099194	SCD	FALSE
H	HALLMARK_ANDROGEN_RESPONSE	ENSG00000101558	VAPA	FALSE
H	HALLMARK_ANDROGEN_RESPONSE	ENSG00000101608	MYL12A	FALSE
H	HALLMARK_ANDROGEN_RESPONSE	ENSG00000102172	SMS	FALSE
H	HALLMARK_ANDROGEN_RESPONSE	ENSG00000102804	TSC22D1	FALSE
H	HALLMARK_ANDROGEN_RESPONSE	ENSG00000103275	UBE2I	FALSE
H	HALLMARK_ANDROGEN_RESPONSE	ENSG00000103942	HOMER2	FALSE
H	HALLMARK_ANDROGEN_RESPONSE	ENSG00000104419	NDRG1	FALSE
H	HALLMARK_ANDROGEN_RESPONSE	ENSG00000104687	GSR	FALSE
H	HALLMARK_ANDROGEN_RESPONSE	ENSG00000105810	CDK6	FALSE
H	HALLMARK_ANDROGEN_RESPONSE	ENSG00000108175	ZMIZ1	FALSE
H	HALLMARK_ANDROGEN_RESPONSE	ENSG00000109452	INPP4B	FALSE
H	HALLMARK_ANDROGEN_RESPONSE	ENSG00000110092	CCND1	FALSE
H	HALLMARK_ANDROGEN_RESPONSE	ENSG00000110931	CAMKK2	FALSE
H	HALLMARK_ANDROGEN_RESPONSE	ENSG00000111837	MAK	FALSE
H	HALLMARK_ANDROGEN_RESPONSE	ENSG00000112576	CCND3	FALSE
H	HALLMARK_ANDROGEN_RESPONSE	ENSG00000112658	SRF	FALSE
H	HALLMARK_ANDROGEN_RESPONSE	ENSG00000112972	HMGCS1	FALSE
H	HALLMARK_ANDROGEN_RESPONSE	ENSG00000113161	HMGCR	FALSE
H	HALLMARK_ANDROGEN_RESPONSE	ENSG00000113594	LIFR	FALSE
H	HALLMARK_ANDROGEN_RESPONSE	ENSG00000116133	DHCR24	FALSE
H	HALLMARK_ANDROGEN_RESPONSE	ENSG00000117143	UAP1	FALSE
H	HALLMARK_ANDROGEN_RESPONSE	ENSG00000118515	SGK1	FALSE
H	HALLMARK_ANDROGEN_RESPONSE	ENSG00000118985	ELL2	FALSE
H	HALLMARK_ANDROGEN_RESPONSE	ENSG00000120899	PTK2B	FALSE
H	HALLMARK_ANDROGEN_RESPONSE	ENSG00000123983	ACSL3	FALSE
H	HALLMARK_ANDROGEN_RESPONSE	ENSG00000124225	PMEPA1	FALSE
H	HALLMARK_ANDROGEN_RESPONSE	ENSG00000124664	SPDEF	FALSE
H	HALLMARK_ANDROGEN_RESPONSE	ENSG00000125257	ABCC4	FALSE
H	HALLMARK_ANDROGEN_RESPONSE	ENSG00000127954	STEAP4	FALSE
H	HALLMARK_ANDROGEN_RESPONSE	ENSG00000128590	DNAJB9	FALSE
H	HALLMARK_ANDROGEN_RESPONSE	ENSG00000129128	SPCS3	FALSE
H	HALLMARK_ANDROGEN_RESPONSE	ENSG00000130066	SAT1	FALSE
H	HALLMARK_ANDROGEN_RESPONSE	ENSG00000130706	ADRM1	FALSE
H	HALLMARK_ANDROGEN_RESPONSE	ENSG00000131016	AKAP12	FALSE
H	HALLMARK_ANDROGEN_RESPONSE	ENSG00000134294	SLC38A2	FALSE
H	HALLMARK_ANDROGEN_RESPONSE	ENSG00000135525	MAP7	FALSE
H	HALLMARK_ANDROGEN_RESPONSE	ENSG00000138448	ITGAV	FALSE
H	HALLMARK_ANDROGEN_RESPONSE	ENSG00000138641	HERC3	FALSE
H	HALLMARK_ANDROGEN_RESPONSE	ENSG00000138696	BMPR1B	FALSE
H	HALLMARK_ANDROGEN_RESPONSE	ENSG00000140263	SORD	FALSE
H	HALLMARK_ANDROGEN_RESPONSE	ENSG00000140526	ABHD2	FALSE
H	HALLMARK_ANDROGEN_RESPONSE	ENSG00000142208	AKT1	FALSE
H	HALLMARK_ANDROGEN_RESPONSE	ENSG00000142515	KLK3	FALSE
H	HALLMARK_ANDROGEN_RESPONSE	ENSG00000145703	IQGAP2	FALSE
H	HALLMARK_ANDROGEN_RESPONSE	ENSG00000145779	TNFAIP8	FALSE
H	HALLMARK_ANDROGEN_RESPONSE	ENSG00000149485	FADS1	FALSE
H	HALLMARK_ANDROGEN_RESPONSE	ENSG00000150347	ARID5B	FALSE
H	HALLMARK_ANDROGEN_RESPONSE	ENSG00000150961	SEC24D	FALSE
H	HALLMARK_ANDROGEN_RESPONSE	ENSG00000151092	NGLY1	FALSE
H	HALLMARK_ANDROGEN_RESPONSE	ENSG00000152642	GPD1L	FALSE
H	HALLMARK_ANDROGEN_RESPONSE	ENSG00000153037	SRP19	FALSE
H	HALLMARK_ANDROGEN_RESPONSE	ENSG00000153208	MERTK	FALSE
H	HALLMARK_ANDROGEN_RESPONSE	ENSG00000154122	ANKH	FALSE
H	HALLMARK_ANDROGEN_RESPONSE	ENSG00000154734	ADAMTS1	FALSE
H	HALLMARK_ANDROGEN_RESPONSE	ENSG00000155368	DBI	FALSE
H	HALLMARK_ANDROGEN_RESPONSE	ENSG00000155850	SLC26A2	FALSE
H	HALLMARK_ANDROGEN_RESPONSE	ENSG00000158711	ELK4	FALSE
H	HALLMARK_ANDROGEN_RESPONSE	ENSG00000160862	AZGP1	FALSE
H	HALLMARK_ANDROGEN_RESPONSE	ENSG00000163110	PDLIM5	FALSE
H	HALLMARK_ANDROGEN_RESPONSE	ENSG00000164116	GUCY1A1	FALSE
H	HALLMARK_ANDROGEN_RESPONSE	ENSG00000164120	HPGD	FALSE
H	HALLMARK_ANDROGEN_RESPONSE	ENSG00000166451	CENPN	FALSE
H	HALLMARK_ANDROGEN_RESPONSE	ENSG00000166710	B2M	FALSE
H	HALLMARK_ANDROGEN_RESPONSE	ENSG00000167034	NKX3-1	FALSE
H	HALLMARK_ANDROGEN_RESPONSE	ENSG00000167751	KLK2	FALSE
H	HALLMARK_ANDROGEN_RESPONSE	ENSG00000168118	RAB4A	FALSE
H	HALLMARK_ANDROGEN_RESPONSE	ENSG00000170421	KRT8	FALSE
H	HALLMARK_ANDROGEN_RESPONSE	ENSG00000170515	PA2G4	FALSE
H	HALLMARK_ANDROGEN_RESPONSE	ENSG00000171345	KRT19	FALSE
H	HALLMARK_ANDROGEN_RESPONSE	ENSG00000177189	RPS6KA3	FALSE
H	HALLMARK_ANDROGEN_RESPONSE	ENSG00000178573	MAF	FALSE
H	HALLMARK_ANDROGEN_RESPONSE	ENSG00000183726	TMEM50A	FALSE
H	HALLMARK_ANDROGEN_RESPONSE	ENSG00000184012	TMPRSS2	FALSE
H	HALLMARK_ANDROGEN_RESPONSE	ENSG00000184254	ALDH1A3	FALSE
H	HALLMARK_ANDROGEN_RESPONSE	ENSG00000186480	INSIG1	FALSE
H	HALLMARK_ANDROGEN_RESPONSE	ENSG00000189060	H1-0	FALSE
H	HALLMARK_ANDROGEN_RESPONSE	ENSG00000196419	XRCC6	FALSE
H	HALLMARK_ANDROGEN_RESPONSE	ENSG00000198648	STK39	FALSE
H	HALLMARK_ANDROGEN_RESPONSE	ENSG00000198833	UBE2J1	FALSE
H	HALLMARK_ANDROGEN_RESPONSE	ENSG00000205189	ZBTB10	FALSE
H	HALLMARK_ANDROGEN_RESPONSE	ENSG00000250722	SELENOP	FALSE
H	HALLMARK_ANDROGEN_RESPONSE	ENSG00000266412	NCOA4	FALSE
H	HALLMARK_ANDROGEN_RESPONSE	ENSG00000273686	B2M	FALSE
H	HALLMARK_ANDROGEN_RESPONSE	ENSG00000287542	HERC3	FALSE
H	HALLMARK_ANGIOGENESIS	ENSG00000008438	PGLYRP1	FALSE
H	HALLMARK_ANGIOGENESIS	ENSG00000038427	VCAN	FALSE
H	HALLMARK_ANGIOGENESIS	ENSG00000077782	FGFR1	FALSE
H	HALLMARK_ANGIOGENESIS	ENSG00000091583	APOH	FALSE
H	HALLMARK_ANGIOGENESIS	ENSG00000099250	NRP1	FALSE
H	HALLMARK_ANGIOGENESIS	ENSG00000101384	JAG1	FALSE
H	HALLMARK_ANGIOGENESIS	ENSG00000102265	TIMP1	FALSE
H	HALLMARK_ANGIOGENESIS	ENSG00000109072	VTN	FALSE
H	HALLMARK_ANGIOGENESIS	ENSG00000112715	VEGFA	FALSE
H	HALLMARK_ANGIOGENESIS	ENSG00000118785	SPP1	FALSE
H	HALLMARK_ANGIOGENESIS	ENSG00000118971	CCND2	FALSE
H	HALLMARK_ANGIOGENESIS	ENSG00000121361	KCNJ8	FALSE
H	HALLMARK_ANGIOGENESIS	ENSG00000124875	CXCL6	FALSE
H	HALLMARK_ANGIOGENESIS	ENSG00000133110	POSTN	FALSE
H	HALLMARK_ANGIOGENESIS	ENSG00000138448	ITGAV	FALSE
H	HALLMARK_ANGIOGENESIS	ENSG00000139329	LUM	FALSE
H	HALLMARK_ANGIOGENESIS	ENSG00000142192	APP	FALSE
H	HALLMARK_ANGIOGENESIS	ENSG00000146072	TNFRSF21	FALSE
H	HALLMARK_ANGIOGENESIS	ENSG00000159167	STC1	FALSE
H	HALLMARK_ANGIOGENESIS	ENSG00000160293	VAV2	FALSE
H	HALLMARK_ANGIOGENESIS	ENSG00000163132	MSX1	FALSE
H	HALLMARK_ANGIOGENESIS	ENSG00000163430	FSTL1	FALSE
H	HALLMARK_ANGIOGENESIS	ENSG00000163737	PF4	FALSE
H	HALLMARK_ANGIOGENESIS	ENSG00000163956	LRPAP1	FALSE
H	HALLMARK_ANGIOGENESIS	ENSG00000168542	COL3A1	FALSE
H	HALLMARK_ANGIOGENESIS	ENSG00000169398	PTK2	FALSE
H	HALLMARK_ANGIOGENESIS	ENSG00000173391	OLR1	FALSE
H	HALLMARK_ANGIOGENESIS	ENSG00000174640	SLCO2A1	FALSE
H	HALLMARK_ANGIOGENESIS	ENSG00000175445	LPL	FALSE
H	HALLMARK_ANGIOGENESIS	ENSG00000178726	THBD	FALSE
H	HALLMARK_ANGIOGENESIS	ENSG00000184916	JAG2	FALSE
H	HALLMARK_ANGIOGENESIS	ENSG00000186652	PRG2	FALSE
H	HALLMARK_ANGIOGENESIS	ENSG00000188488	SERPINA5	FALSE
H	HALLMARK_ANGIOGENESIS	ENSG00000196154	S100A4	FALSE
H	HALLMARK_ANGIOGENESIS	ENSG00000197461	PDGFA	FALSE
H	HALLMARK_ANGIOGENESIS	ENSG00000204262	COL5A2	FALSE
H	HALLMARK_APICAL_JUNCTION	ENSG00000002586	CD99	FALSE
H	HALLMARK_APICAL_JUNCTION	ENSG00000005020	SKAP2	FALSE
H	HALLMARK_APICAL_JUNCTION	ENSG00000005884	ITGA3	FALSE
H	HALLMARK_APICAL_JUNCTION	ENSG00000006210	CX3CL1	FALSE
H	HALLMARK_APICAL_JUNCTION	ENSG00000008710	PKD1	FALSE
H	HALLMARK_APICAL_JUNCTION	ENSG00000013297	CLDN11	FALSE
H	HALLMARK_APICAL_JUNCTION	ENSG00000018236	CNTN1	FALSE
H	HALLMARK_APICAL_JUNCTION	ENSG00000035403	VCL	FALSE
H	HALLMARK_APICAL_JUNCTION	ENSG00000038427	VCAN	FALSE
H	HALLMARK_APICAL_JUNCTION	ENSG00000039068	CDH1	FALSE
H	HALLMARK_APICAL_JUNCTION	ENSG00000044115	CTNNA1	FALSE
H	HALLMARK_APICAL_JUNCTION	ENSG00000050405	LIMA1	FALSE
H	HALLMARK_APICAL_JUNCTION	ENSG00000051382	PIK3CB	FALSE
H	HALLMARK_APICAL_JUNCTION	ENSG00000053747	LAMA3	FALSE
H	HALLMARK_APICAL_JUNCTION	ENSG00000055118	KCNH2	FALSE
H	HALLMARK_APICAL_JUNCTION	ENSG00000056558	TRAF1	FALSE
H	HALLMARK_APICAL_JUNCTION	ENSG00000058085	LAMC2	FALSE
H	HALLMARK_APICAL_JUNCTION	ENSG00000062038	CDH3	FALSE
H	HALLMARK_APICAL_JUNCTION	ENSG00000064666	CNN2	FALSE
H	HALLMARK_APICAL_JUNCTION	ENSG00000065618	COL17A1	FALSE
H	HALLMARK_APICAL_JUNCTION	ENSG00000066405	CLDN18	FALSE
H	HALLMARK_APICAL_JUNCTION	ENSG00000067445	TRO	FALSE
H	HALLMARK_APICAL_JUNCTION	ENSG00000072110	ACTN1	FALSE
H	HALLMARK_APICAL_JUNCTION	ENSG00000072195	SPEG	FALSE
H	HALLMARK_APICAL_JUNCTION	ENSG00000072415	MPP5	FALSE
H	HALLMARK_APICAL_JUNCTION	ENSG00000074211	PPP2R2C	FALSE
H	HALLMARK_APICAL_JUNCTION	ENSG00000075618	FSCN1	FALSE
H	HALLMARK_APICAL_JUNCTION	ENSG00000075624	ACTB	FALSE
H	HALLMARK_APICAL_JUNCTION	ENSG00000075711	DLG1	FALSE
H	HALLMARK_APICAL_JUNCTION	ENSG00000077522	ACTN2	FALSE
H	HALLMARK_APICAL_JUNCTION	ENSG00000079819	EPB41L2	FALSE
H	HALLMARK_APICAL_JUNCTION	ENSG00000081237	PTPRC	FALSE
H	HALLMARK_APICAL_JUNCTION	ENSG00000082074	FYB1	FALSE
H	HALLMARK_APICAL_JUNCTION	ENSG00000084636	COL16A1	FALSE
H	HALLMARK_APICAL_JUNCTION	ENSG00000086062	B4GALT1	FALSE
H	HALLMARK_APICAL_JUNCTION	ENSG00000087245	MMP2	FALSE
H	HALLMARK_APICAL_JUNCTION	ENSG00000090339	ICAM1	FALSE
H	HALLMARK_APICAL_JUNCTION	ENSG00000090659	CD209	FALSE
H	HALLMARK_APICAL_JUNCTION	ENSG00000091436	MAP3K20	FALSE
H	HALLMARK_APICAL_JUNCTION	ENSG00000094796	KRT31	FALSE
H	HALLMARK_APICAL_JUNCTION	ENSG00000095321	CRAT	FALSE
H	HALLMARK_APICAL_JUNCTION	ENSG00000099866	MADCAM1	FALSE
H	HALLMARK_APICAL_JUNCTION	ENSG00000100345	MYH9	FALSE
H	HALLMARK_APICAL_JUNCTION	ENSG00000100985	MMP9	FALSE
H	HALLMARK_APICAL_JUNCTION	ENSG00000101335	MYL9	FALSE
H	HALLMARK_APICAL_JUNCTION	ENSG00000103496	STX4	FALSE
H	HALLMARK_APICAL_JUNCTION	ENSG00000103855	CD276	FALSE
H	HALLMARK_APICAL_JUNCTION	ENSG00000104067	TJP1	FALSE
H	HALLMARK_APICAL_JUNCTION	ENSG00000104899	AMH	FALSE
H	HALLMARK_APICAL_JUNCTION	ENSG00000105221	AKT2	FALSE
H	HALLMARK_APICAL_JUNCTION	ENSG00000105371	ICAM4	FALSE
H	HALLMARK_APICAL_JUNCTION	ENSG00000105376	ICAM5	FALSE
H	HALLMARK_APICAL_JUNCTION	ENSG00000105409	ATP1A3	FALSE
H	HALLMARK_APICAL_JUNCTION	ENSG00000106299	WASL	FALSE
H	HALLMARK_APICAL_JUNCTION	ENSG00000106404	CLDN15	FALSE
H	HALLMARK_APICAL_JUNCTION	ENSG00000108518	PFN1	FALSE
H	HALLMARK_APICAL_JUNCTION	ENSG00000108622	ICAM2	FALSE
H	HALLMARK_APICAL_JUNCTION	ENSG00000110076	NRXN2	FALSE
H	HALLMARK_APICAL_JUNCTION	ENSG00000110400	NECTIN1	FALSE
H	HALLMARK_APICAL_JUNCTION	ENSG00000110492	MDK	FALSE
H	HALLMARK_APICAL_JUNCTION	ENSG00000110799	VWF	FALSE
H	HALLMARK_APICAL_JUNCTION	ENSG00000112062	MAPK14	FALSE
H	HALLMARK_APICAL_JUNCTION	ENSG00000112280	COL9A1	FALSE
H	HALLMARK_APICAL_JUNCTION	ENSG00000113361	CDH6	FALSE
H	HALLMARK_APICAL_JUNCTION	ENSG00000114013	CD86	FALSE
H	HALLMARK_APICAL_JUNCTION	ENSG00000114353	GNAI2	FALSE
H	HALLMARK_APICAL_JUNCTION	ENSG00000114948	ADAM23	FALSE
H	HALLMARK_APICAL_JUNCTION	ENSG00000115194	SLC30A3	FALSE
H	HALLMARK_APICAL_JUNCTION	ENSG00000117020	AKT3	FALSE
H	HALLMARK_APICAL_JUNCTION	ENSG00000117461	PIK3R3	FALSE
H	HALLMARK_APICAL_JUNCTION	ENSG00000118680	MYL12B	FALSE
H	HALLMARK_APICAL_JUNCTION	ENSG00000120217	CD274	FALSE
H	HALLMARK_APICAL_JUNCTION	ENSG00000120708	TGFBI	FALSE
H	HALLMARK_APICAL_JUNCTION	ENSG00000120896	SORBS3	FALSE
H	HALLMARK_APICAL_JUNCTION	ENSG00000124181	PLCG1	FALSE
H	HALLMARK_APICAL_JUNCTION	ENSG00000125651	GTF2F1	FALSE
H	HALLMARK_APICAL_JUNCTION	ENSG00000125753	VASP	FALSE
H	HALLMARK_APICAL_JUNCTION	ENSG00000125755	SYMPK	FALSE
H	HALLMARK_APICAL_JUNCTION	ENSG00000126458	RRAS	FALSE
H	HALLMARK_APICAL_JUNCTION	ENSG00000126562	WNK4	FALSE
H	HALLMARK_APICAL_JUNCTION	ENSG00000127955	GNAI1	FALSE
H	HALLMARK_APICAL_JUNCTION	ENSG00000127990	SGCE	FALSE
H	HALLMARK_APICAL_JUNCTION	ENSG00000128245	YWHAH	FALSE
H	HALLMARK_APICAL_JUNCTION	ENSG00000128340	RAC2	FALSE
H	HALLMARK_APICAL_JUNCTION	ENSG00000128591	FLNC	FALSE
H	HALLMARK_APICAL_JUNCTION	ENSG00000129675	ARHGEF6	FALSE
H	HALLMARK_APICAL_JUNCTION	ENSG00000129910	CDH15	FALSE
H	HALLMARK_APICAL_JUNCTION	ENSG00000130005	GAMT	FALSE
H	HALLMARK_APICAL_JUNCTION	ENSG00000130202	NECTIN2	FALSE
H	HALLMARK_APICAL_JUNCTION	ENSG00000130402	ACTN4	FALSE
H	HALLMARK_APICAL_JUNCTION	ENSG00000130545	CRB3	FALSE
H	HALLMARK_APICAL_JUNCTION	ENSG00000131236	CAP1	FALSE
H	HALLMARK_APICAL_JUNCTION	ENSG00000131462	TUBG1	FALSE
H	HALLMARK_APICAL_JUNCTION	ENSG00000131558	EXOC4	FALSE
H	HALLMARK_APICAL_JUNCTION	ENSG00000132470	ITGB4	FALSE
H	HALLMARK_APICAL_JUNCTION	ENSG00000132964	CDK8	FALSE
H	HALLMARK_APICAL_JUNCTION	ENSG00000133026	MYH10	FALSE
H	HALLMARK_APICAL_JUNCTION	ENSG00000134762	DSC3	FALSE
H	HALLMARK_APICAL_JUNCTION	ENSG00000134765	DSC1	FALSE
H	HALLMARK_APICAL_JUNCTION	ENSG00000137103	TMEM8B	FALSE
H	HALLMARK_APICAL_JUNCTION	ENSG00000137197	CDSN	FALSE
H	HALLMARK_APICAL_JUNCTION	ENSG00000138796	HADH	FALSE
H	HALLMARK_APICAL_JUNCTION	ENSG00000139211	AMIGO2	FALSE
H	HALLMARK_APICAL_JUNCTION	ENSG00000139725	RHOF	FALSE
H	HALLMARK_APICAL_JUNCTION	ENSG00000140937	CDH11	FALSE
H	HALLMARK_APICAL_JUNCTION	ENSG00000141738	GRB7	FALSE
H	HALLMARK_APICAL_JUNCTION	ENSG00000143127	ITGA10	FALSE
H	HALLMARK_APICAL_JUNCTION	ENSG00000143217	NECTIN4	FALSE
H	HALLMARK_APICAL_JUNCTION	ENSG00000143537	ADAM15	FALSE
H	HALLMARK_APICAL_JUNCTION	ENSG00000143632	ACTA1	FALSE
H	HALLMARK_APICAL_JUNCTION	ENSG00000144668	ITGA9	FALSE
H	HALLMARK_APICAL_JUNCTION	ENSG00000145147	SLIT2	FALSE
H	HALLMARK_APICAL_JUNCTION	ENSG00000145715	RASA1	FALSE
H	HALLMARK_APICAL_JUNCTION	ENSG00000146648	EGFR	FALSE
H	HALLMARK_APICAL_JUNCTION	ENSG00000146950	SHROOM2	FALSE
H	HALLMARK_APICAL_JUNCTION	ENSG00000147065	MSN	FALSE
H	HALLMARK_APICAL_JUNCTION	ENSG00000148484	RSU1	FALSE
H	HALLMARK_APICAL_JUNCTION	ENSG00000149573	MPZL2	FALSE
H	HALLMARK_APICAL_JUNCTION	ENSG00000149930	TAOK2	FALSE
H	HALLMARK_APICAL_JUNCTION	ENSG00000150093	ITGB1	FALSE
H	HALLMARK_APICAL_JUNCTION	ENSG00000150394	CDH8	FALSE
H	HALLMARK_APICAL_JUNCTION	ENSG00000151923	TIAL1	FALSE
H	HALLMARK_APICAL_JUNCTION	ENSG00000152592	DMP1	FALSE
H	HALLMARK_APICAL_JUNCTION	ENSG00000154096	THY1	FALSE
H	HALLMARK_APICAL_JUNCTION	ENSG00000154736	ADAMTS5	FALSE
H	HALLMARK_APICAL_JUNCTION	ENSG00000156284	CLDN8	FALSE
H	HALLMARK_APICAL_JUNCTION	ENSG00000156453	PCDH1	FALSE
H	HALLMARK_APICAL_JUNCTION	ENSG00000156711	MAPK13	FALSE
H	HALLMARK_APICAL_JUNCTION	ENSG00000157978	LDLRAP1	FALSE
H	HALLMARK_APICAL_JUNCTION	ENSG00000159251	ACTC1	FALSE
H	HALLMARK_APICAL_JUNCTION	ENSG00000159261	CLDN14	FALSE
H	HALLMARK_APICAL_JUNCTION	ENSG00000159840	ZYX	FALSE
H	HALLMARK_APICAL_JUNCTION	ENSG00000160293	VAV2	FALSE
H	HALLMARK_APICAL_JUNCTION	ENSG00000160691	SHC1	FALSE
H	HALLMARK_APICAL_JUNCTION	ENSG00000162512	SDC3	FALSE
H	HALLMARK_APICAL_JUNCTION	ENSG00000162614	NEXN	FALSE
H	HALLMARK_APICAL_JUNCTION	ENSG00000162692	VCAM1	FALSE
H	HALLMARK_APICAL_JUNCTION	ENSG00000162706	CADM3	FALSE
H	HALLMARK_APICAL_JUNCTION	ENSG00000163017	ACTG2	FALSE
H	HALLMARK_APICAL_JUNCTION	ENSG00000163466	ARPC2	FALSE
H	HALLMARK_APICAL_JUNCTION	ENSG00000163531	NFASC	FALSE
H	HALLMARK_APICAL_JUNCTION	ENSG00000164007	CLDN19	FALSE
H	HALLMARK_APICAL_JUNCTION	ENSG00000164171	ITGA2	FALSE
H	HALLMARK_APICAL_JUNCTION	ENSG00000164761	TNFRSF11B	FALSE
H	HALLMARK_APICAL_JUNCTION	ENSG00000165025	SYK	FALSE
H	HALLMARK_APICAL_JUNCTION	ENSG00000165458	INPPL1	FALSE
H	HALLMARK_APICAL_JUNCTION	ENSG00000165699	TSC1	FALSE
H	HALLMARK_APICAL_JUNCTION	ENSG00000166086	JAM3	FALSE
H	HALLMARK_APICAL_JUNCTION	ENSG00000166147	FBN1	FALSE
H	HALLMARK_APICAL_JUNCTION	ENSG00000167123	CERCAM	FALSE
H	HALLMARK_APICAL_JUNCTION	ENSG00000167508	MVD	FALSE
H	HALLMARK_APICAL_JUNCTION	ENSG00000168067	MAP4K2	FALSE
H	HALLMARK_APICAL_JUNCTION	ENSG00000168487	BMP1	FALSE
H	HALLMARK_APICAL_JUNCTION	ENSG00000168615	ADAM9	FALSE
H	HALLMARK_APICAL_JUNCTION	ENSG00000169047	IRS1	FALSE
H	HALLMARK_APICAL_JUNCTION	ENSG00000169231	THBS3	FALSE
H	HALLMARK_APICAL_JUNCTION	ENSG00000169398	PTK2	FALSE
H	HALLMARK_APICAL_JUNCTION	ENSG00000169992	NLGN2	FALSE
H	HALLMARK_APICAL_JUNCTION	ENSG00000170214	ADRA1B	FALSE
H	HALLMARK_APICAL_JUNCTION	ENSG00000171119	NRTN	FALSE
H	HALLMARK_APICAL_JUNCTION	ENSG00000171862	PTEN	FALSE
H	HALLMARK_APICAL_JUNCTION	ENSG00000172137	CALB2	FALSE
H	HALLMARK_APICAL_JUNCTION	ENSG00000172260	NEGR1	FALSE
H	HALLMARK_APICAL_JUNCTION	ENSG00000172367	PDZD3	FALSE
H	HALLMARK_APICAL_JUNCTION	ENSG00000173801	JUP	FALSE
H	HALLMARK_APICAL_JUNCTION	ENSG00000174059	CD34	FALSE
H	HALLMARK_APICAL_JUNCTION	ENSG00000174775	HRAS	FALSE
H	HALLMARK_APICAL_JUNCTION	ENSG00000175161	CADM2	FALSE
H	HALLMARK_APICAL_JUNCTION	ENSG00000175866	BAIAP2	FALSE
H	HALLMARK_APICAL_JUNCTION	ENSG00000177707	NECTIN3	FALSE
H	HALLMARK_APICAL_JUNCTION	ENSG00000178184	PARD6G	FALSE
H	HALLMARK_APICAL_JUNCTION	ENSG00000179242	CDH4	FALSE
H	HALLMARK_APICAL_JUNCTION	ENSG00000179593	ALOX15B	FALSE
H	HALLMARK_APICAL_JUNCTION	ENSG00000181754	AMIGO1	FALSE
H	HALLMARK_APICAL_JUNCTION	ENSG00000181885	CLDN7	FALSE
H	HALLMARK_APICAL_JUNCTION	ENSG00000184009	ACTG1	FALSE
H	HALLMARK_APICAL_JUNCTION	ENSG00000184113	CLDN5	FALSE
H	HALLMARK_APICAL_JUNCTION	ENSG00000184697	CLDN6	FALSE
H	HALLMARK_APICAL_JUNCTION	ENSG00000185386	MAPK11	FALSE
H	HALLMARK_APICAL_JUNCTION	ENSG00000186480	INSIG1	FALSE
H	HALLMARK_APICAL_JUNCTION	ENSG00000186575	NF2	FALSE
H	HALLMARK_APICAL_JUNCTION	ENSG00000189143	CLDN4	FALSE
H	HALLMARK_APICAL_JUNCTION	ENSG00000196338	NLGN3	FALSE
H	HALLMARK_APICAL_JUNCTION	ENSG00000196405	EVL	FALSE
H	HALLMARK_APICAL_JUNCTION	ENSG00000196712	NF1	FALSE
H	HALLMARK_APICAL_JUNCTION	ENSG00000196878	LAMB3	FALSE
H	HALLMARK_APICAL_JUNCTION	ENSG00000197122	SRC	FALSE
H	HALLMARK_APICAL_JUNCTION	ENSG00000197702	PARVA	FALSE
H	HALLMARK_APICAL_JUNCTION	ENSG00000197893	NRAP	FALSE
H	HALLMARK_APICAL_JUNCTION	ENSG00000197965	MPZL1	FALSE
H	HALLMARK_APICAL_JUNCTION	ENSG00000198053	SIRPA	FALSE
H	HALLMARK_APICAL_JUNCTION	ENSG00000198561	CTNND1	FALSE
H	HALLMARK_APICAL_JUNCTION	ENSG00000204304	PBX2	FALSE
H	HALLMARK_APICAL_JUNCTION	ENSG00000204381	LAYN	FALSE
H	HALLMARK_APICAL_JUNCTION	ENSG00000204539	CDSN	FALSE
H	HALLMARK_APICAL_JUNCTION	ENSG00000204560	DHX16	FALSE
H	HALLMARK_APICAL_JUNCTION	ENSG00000206315	PBX2	FALSE
H	HALLMARK_APICAL_JUNCTION	ENSG00000206460	CDSN	FALSE
H	HALLMARK_APICAL_JUNCTION	ENSG00000206486	DHX16	FALSE
H	HALLMARK_APICAL_JUNCTION	ENSG00000213937	CLDN9	FALSE
H	HALLMARK_APICAL_JUNCTION	ENSG00000214063	TSPAN4	FALSE
H	HALLMARK_APICAL_JUNCTION	ENSG00000224952	PBX2	FALSE
H	HALLMARK_APICAL_JUNCTION	ENSG00000225987	PBX2	FALSE
H	HALLMARK_APICAL_JUNCTION	ENSG00000226171	DHX16	FALSE
H	HALLMARK_APICAL_JUNCTION	ENSG00000227222	DHX16	FALSE
H	HALLMARK_APICAL_JUNCTION	ENSG00000231377	DHX16	FALSE
H	HALLMARK_APICAL_JUNCTION	ENSG00000232005	PBX2	FALSE
H	HALLMARK_APICAL_JUNCTION	ENSG00000233049	DHX16	FALSE
H	HALLMARK_APICAL_JUNCTION	ENSG00000233418	DHX16	FALSE
H	HALLMARK_APICAL_JUNCTION	ENSG00000233561	DHX16	FALSE
H	HALLMARK_APICAL_JUNCTION	ENSG00000236353	PBX2	FALSE
H	HALLMARK_APICAL_JUNCTION	ENSG00000237114	CDSN	FALSE
H	HALLMARK_APICAL_JUNCTION	ENSG00000237123	CDSN	FALSE
H	HALLMARK_APICAL_JUNCTION	ENSG00000237165	CDSN	FALSE
H	HALLMARK_APICAL_JUNCTION	ENSG00000237344	PBX2	FALSE
H	HALLMARK_APICAL_JUNCTION	ENSG00000248746	ACTN3	FALSE
H	HALLMARK_APICAL_JUNCTION	ENSG00000261371	PECAM1	FALSE
H	HALLMARK_APICAL_JUNCTION	ENSG00000262418	PTPRC	FALSE
H	HALLMARK_APICAL_JUNCTION	ENSG00000262993	KRT31	FALSE
H	HALLMARK_APICAL_JUNCTION	ENSG00000269335	IKBKG	FALSE
H	HALLMARK_APICAL_JUNCTION	ENSG00000275199	AKT3	FALSE
H	HALLMARK_APICAL_JUNCTION	ENSG00000276536	HRAS	FALSE
H	HALLMARK_APICAL_JUNCTION	ENSG00000277401	TJP1	FALSE
H	HALLMARK_APICAL_JUNCTION	ENSG00000280641	CDH4	FALSE
H	HALLMARK_APICAL_JUNCTION	ENSG00000282230	ADAM9	FALSE
H	HALLMARK_APICAL_JUNCTION	ENSG00000282830	CALB2	FALSE
H	HALLMARK_APICAL_JUNCTION	ENSG00000282844	ACTN4	FALSE
H	HALLMARK_APICAL_JUNCTION	ENSG00000283859	NLGN2	FALSE
H	HALLMARK_APICAL_JUNCTION	ENSG00000284792	PTEN	FALSE
H	HALLMARK_APICAL_JUNCTION	ENSG00000285443	ZYX	FALSE
H	HALLMARK_APICAL_JUNCTION	ENSG00000288292	CLDN7	FALSE
H	HALLMARK_APICAL_SURFACE	ENSG00000006210	CX3CL1	FALSE
H	HALLMARK_APICAL_SURFACE	ENSG00000006831	ADIPOR2	FALSE
H	HALLMARK_APICAL_SURFACE	ENSG00000011422	PLAUR	FALSE
H	HALLMARK_APICAL_SURFACE	ENSG00000012048	BRCA1	FALSE
H	HALLMARK_APICAL_SURFACE	ENSG00000057019	DCBLD2	FALSE
H	HALLMARK_APICAL_SURFACE	ENSG00000058453	CROCC	FALSE
H	HALLMARK_APICAL_SURFACE	ENSG00000081923	ATP8B1	FALSE
H	HALLMARK_APICAL_SURFACE	ENSG00000086062	B4GALT1	FALSE
H	HALLMARK_APICAL_SURFACE	ENSG00000100385	IL2RB	FALSE
H	HALLMARK_APICAL_SURFACE	ENSG00000101955	SRPX	FALSE
H	HALLMARK_APICAL_SURFACE	ENSG00000105929	ATP6V0A4	FALSE
H	HALLMARK_APICAL_SURFACE	ENSG00000106211	HSPB1	FALSE
H	HALLMARK_APICAL_SURFACE	ENSG00000107485	GATA3	FALSE
H	HALLMARK_APICAL_SURFACE	ENSG00000112139	MDGA1	FALSE
H	HALLMARK_APICAL_SURFACE	ENSG00000112297	CRYBG1	FALSE
H	HALLMARK_APICAL_SURFACE	ENSG00000117281	CD160	FALSE
H	HALLMARK_APICAL_SURFACE	ENSG00000118507	AKAP7	FALSE
H	HALLMARK_APICAL_SURFACE	ENSG00000124466	LYPD3	FALSE
H	HALLMARK_APICAL_SURFACE	ENSG00000132589	FLOT2	FALSE
H	HALLMARK_APICAL_SURFACE	ENSG00000134202	GSTM3	FALSE
H	HALLMARK_APICAL_SURFACE	ENSG00000137103	TMEM8B	FALSE
H	HALLMARK_APICAL_SURFACE	ENSG00000137845	ADAM10	FALSE
H	HALLMARK_APICAL_SURFACE	ENSG00000140519	RHCG	FALSE
H	HALLMARK_APICAL_SURFACE	ENSG00000142192	APP	FALSE
H	HALLMARK_APICAL_SURFACE	ENSG00000146950	SHROOM2	FALSE
H	HALLMARK_APICAL_SURFACE	ENSG00000147168	IL2RG	FALSE
H	HALLMARK_APICAL_SURFACE	ENSG00000154096	THY1	FALSE
H	HALLMARK_APICAL_SURFACE	ENSG00000157017	GHRL	FALSE
H	HALLMARK_APICAL_SURFACE	ENSG00000159307	SCUBE1	FALSE
H	HALLMARK_APICAL_SURFACE	ENSG00000162631	NTNG1	FALSE
H	HALLMARK_APICAL_SURFACE	ENSG00000169129	AFAP1L2	FALSE
H	HALLMARK_APICAL_SURFACE	ENSG00000169174	PCSK9	FALSE
H	HALLMARK_APICAL_SURFACE	ENSG00000170927	PKHD1	FALSE
H	HALLMARK_APICAL_SURFACE	ENSG00000172005	MAL	FALSE
H	HALLMARK_APICAL_SURFACE	ENSG00000180447	GAS1	FALSE
H	HALLMARK_APICAL_SURFACE	ENSG00000181856	SLC2A4	FALSE
H	HALLMARK_APICAL_SURFACE	ENSG00000184349	EFNA5	FALSE
H	HALLMARK_APICAL_SURFACE	ENSG00000185924	RTN4RL1	FALSE
H	HALLMARK_APICAL_SURFACE	ENSG00000196411	EPHB4	FALSE
H	HALLMARK_APICAL_SURFACE	ENSG00000196562	SULF2	FALSE
H	HALLMARK_APICAL_SURFACE	ENSG00000197891	SLC22A12	FALSE
H	HALLMARK_APICAL_SURFACE	ENSG00000198569	SLC34A3	FALSE
H	HALLMARK_APICAL_SURFACE	ENSG00000198646	NCOA6	FALSE
H	HALLMARK_APICAL_SURFACE	ENSG00000254087	LYN	FALSE
H	HALLMARK_APICAL_SURFACE	ENSG00000285070	ADIPOR2	FALSE
H	HALLMARK_APICAL_SURFACE	ENSG00000288174	SLC2A4	FALSE
H	HALLMARK_APOPTOSIS	ENSG00000003402	CFLAR	FALSE
H	HALLMARK_APOPTOSIS	ENSG00000004468	CD38	FALSE
H	HALLMARK_APOPTOSIS	ENSG00000005339	CREBBP	FALSE
H	HALLMARK_APOPTOSIS	ENSG00000006327	TNFRSF12A	FALSE
H	HALLMARK_APOPTOSIS	ENSG00000011465	DCN	FALSE
H	HALLMARK_APOPTOSIS	ENSG00000012048	BRCA1	FALSE
H	HALLMARK_APOPTOSIS	ENSG00000015475	BID	FALSE
H	HALLMARK_APOPTOSIS	ENSG00000019991	HGF	FALSE
H	HALLMARK_APOPTOSIS	ENSG00000023445	BIRC3	FALSE
H	HALLMARK_APOPTOSIS	ENSG00000026103	FAS	FALSE
H	HALLMARK_APOPTOSIS	ENSG00000026508	CD44	FALSE
H	HALLMARK_APOPTOSIS	ENSG00000027697	IFNGR1	FALSE
H	HALLMARK_APOPTOSIS	ENSG00000035862	TIMP2	FALSE
H	HALLMARK_APOPTOSIS	ENSG00000042445	RETSAT	FALSE
H	HALLMARK_APOPTOSIS	ENSG00000060558	GNA15	FALSE
H	HALLMARK_APOPTOSIS	ENSG00000064012	CASP8	FALSE
H	HALLMARK_APOPTOSIS	ENSG00000065361	ERBB3	FALSE
H	HALLMARK_APOPTOSIS	ENSG00000067900	ROCK1	FALSE
H	HALLMARK_APOPTOSIS	ENSG00000068971	PPP2R5B	FALSE
H	HALLMARK_APOPTOSIS	ENSG00000069702	TGFBR3	FALSE
H	HALLMARK_APOPTOSIS	ENSG00000080815	PSEN1	FALSE
H	HALLMARK_APOPTOSIS	ENSG00000083799	CYLD	FALSE
H	HALLMARK_APOPTOSIS	ENSG00000086061	DNAJA1	FALSE
H	HALLMARK_APOPTOSIS	ENSG00000087088	BAX	FALSE
H	HALLMARK_APOPTOSIS	ENSG00000087245	MMP2	FALSE
H	HALLMARK_APOPTOSIS	ENSG00000087274	ADD1	FALSE
H	HALLMARK_APOPTOSIS	ENSG00000087470	DNM1L	FALSE
H	HALLMARK_APOPTOSIS	ENSG00000092969	TGFB2	FALSE
H	HALLMARK_APOPTOSIS	ENSG00000099860	GADD45B	FALSE
H	HALLMARK_APOPTOSIS	ENSG00000100234	TIMP3	FALSE
H	HALLMARK_APOPTOSIS	ENSG00000100285	NEFH	FALSE
H	HALLMARK_APOPTOSIS	ENSG00000100290	BIK	FALSE
H	HALLMARK_APOPTOSIS	ENSG00000100292	HMOX1	FALSE
H	HALLMARK_APOPTOSIS	ENSG00000100300	TSPO	FALSE
H	HALLMARK_APOPTOSIS	ENSG00000101224	CDC25B	FALSE
H	HALLMARK_APOPTOSIS	ENSG00000101665	SMAD7	FALSE
H	HALLMARK_APOPTOSIS	ENSG00000101966	XIAP	FALSE
H	HALLMARK_APOPTOSIS	ENSG00000102265	TIMP1	FALSE
H	HALLMARK_APOPTOSIS	ENSG00000102580	DNAJC3	FALSE
H	HALLMARK_APOPTOSIS	ENSG00000104081	BMF	FALSE
H	HALLMARK_APOPTOSIS	ENSG00000104368	PLAT	FALSE
H	HALLMARK_APOPTOSIS	ENSG00000104687	GSR	FALSE
H	HALLMARK_APOPTOSIS	ENSG00000104765	BNIP3L	FALSE
H	HALLMARK_APOPTOSIS	ENSG00000105974	CAV1	FALSE
H	HALLMARK_APOPTOSIS	ENSG00000106144	CASP2	FALSE
H	HALLMARK_APOPTOSIS	ENSG00000106211	HSPB1	FALSE
H	HALLMARK_APOPTOSIS	ENSG00000109929	SC5D	FALSE
H	HALLMARK_APOPTOSIS	ENSG00000110092	CCND1	FALSE
H	HALLMARK_APOPTOSIS	ENSG00000110514	MADD	FALSE
H	HALLMARK_APOPTOSIS	ENSG00000110848	CD69	FALSE
H	HALLMARK_APOPTOSIS	ENSG00000111057	KRT18	FALSE
H	HALLMARK_APOPTOSIS	ENSG00000111276	CDKN1B	FALSE
H	HALLMARK_APOPTOSIS	ENSG00000111674	ENO2	FALSE
H	HALLMARK_APOPTOSIS	ENSG00000111859	NEDD9	FALSE
H	HALLMARK_APOPTOSIS	ENSG00000112096	SOD2	FALSE
H	HALLMARK_APOPTOSIS	ENSG00000112977	DAP	FALSE
H	HALLMARK_APOPTOSIS	ENSG00000113721	PDGFRB	FALSE
H	HALLMARK_APOPTOSIS	ENSG00000115008	IL1A	FALSE
H	HALLMARK_APOPTOSIS	ENSG00000116717	GADD45A	FALSE
H	HALLMARK_APOPTOSIS	ENSG00000116761	CTH	FALSE
H	HALLMARK_APOPTOSIS	ENSG00000116824	CD2	FALSE
H	HALLMARK_APOPTOSIS	ENSG00000117560	FASLG	FALSE
H	HALLMARK_APOPTOSIS	ENSG00000117600	PLPPR4	FALSE
H	HALLMARK_APOPTOSIS	ENSG00000118971	CCND2	FALSE
H	HALLMARK_APOPTOSIS	ENSG00000120705	ETF1	FALSE
H	HALLMARK_APOPTOSIS	ENSG00000120885	CLU	FALSE
H	HALLMARK_APOPTOSIS	ENSG00000121858	TNFSF10	FALSE
H	HALLMARK_APOPTOSIS	ENSG00000123374	CDK2	FALSE
H	HALLMARK_APOPTOSIS	ENSG00000124762	CDKN1A	FALSE
H	HALLMARK_APOPTOSIS	ENSG00000124882	EREG	FALSE
H	HALLMARK_APOPTOSIS	ENSG00000125347	IRF1	FALSE
H	HALLMARK_APOPTOSIS	ENSG00000125538	IL1B	FALSE
H	HALLMARK_APOPTOSIS	ENSG00000125845	BMP2	FALSE
H	HALLMARK_APOPTOSIS	ENSG00000129473	BCL2L2	FALSE
H	HALLMARK_APOPTOSIS	ENSG00000130066	SAT1	FALSE
H	HALLMARK_APOPTOSIS	ENSG00000131238	PPT1	FALSE
H	HALLMARK_APOPTOSIS	ENSG00000131747	TOP2A	FALSE
H	HALLMARK_APOPTOSIS	ENSG00000131759	RARA	FALSE
H	HALLMARK_APOPTOSIS	ENSG00000131979	GCH1	FALSE
H	HALLMARK_APOPTOSIS	ENSG00000131981	LGALS3	FALSE
H	HALLMARK_APOPTOSIS	ENSG00000132518	GUCY2D	FALSE
H	HALLMARK_APOPTOSIS	ENSG00000132676	DAP3	FALSE
H	HALLMARK_APOPTOSIS	ENSG00000132906	CASP9	FALSE
H	HALLMARK_APOPTOSIS	ENSG00000133101	CCNA1	FALSE
H	HALLMARK_APOPTOSIS	ENSG00000134184	GSTM1	FALSE
H	HALLMARK_APOPTOSIS	ENSG00000134531	EMP1	FALSE
H	HALLMARK_APOPTOSIS	ENSG00000135046	ANXA1	FALSE
H	HALLMARK_APOPTOSIS	ENSG00000135828	RNASEL	FALSE
H	HALLMARK_APOPTOSIS	ENSG00000136244	IL6	FALSE
H	HALLMARK_APOPTOSIS	ENSG00000137331	IER3	FALSE
H	HALLMARK_APOPTOSIS	ENSG00000137752	CASP1	FALSE
H	HALLMARK_APOPTOSIS	ENSG00000137841	PLCB2	FALSE
H	HALLMARK_APOPTOSIS	ENSG00000137875	BCL2L10	FALSE
H	HALLMARK_APOPTOSIS	ENSG00000138794	CASP6	FALSE
H	HALLMARK_APOPTOSIS	ENSG00000138795	LEF1	FALSE
H	HALLMARK_APOPTOSIS	ENSG00000139329	LUM	FALSE
H	HALLMARK_APOPTOSIS	ENSG00000140983	RHOT2	FALSE
H	HALLMARK_APOPTOSIS	ENSG00000141682	PMAIP1	FALSE
H	HALLMARK_APOPTOSIS	ENSG00000141736	ERBB2	FALSE
H	HALLMARK_APOPTOSIS	ENSG00000142089	IFITM3	FALSE
H	HALLMARK_APOPTOSIS	ENSG00000142168	SOD1	FALSE
H	HALLMARK_APOPTOSIS	ENSG00000142192	APP	FALSE
H	HALLMARK_APOPTOSIS	ENSG00000142867	BCL10	FALSE
H	HALLMARK_APOPTOSIS	ENSG00000143384	MCL1	FALSE
H	HALLMARK_APOPTOSIS	ENSG00000143801	PSEN2	FALSE
H	HALLMARK_APOPTOSIS	ENSG00000143878	RHOB	FALSE
H	HALLMARK_APOPTOSIS	ENSG00000144136	SLC20A1	FALSE
H	HALLMARK_APOPTOSIS	ENSG00000147155	EBP	FALSE
H	HALLMARK_APOPTOSIS	ENSG00000148180	GSN	FALSE
H	HALLMARK_APOPTOSIS	ENSG00000149269	PAK1	FALSE
H	HALLMARK_APOPTOSIS	ENSG00000149557	FEZ1	FALSE
H	HALLMARK_APOPTOSIS	ENSG00000150593	PDCD4	FALSE
H	HALLMARK_APOPTOSIS	ENSG00000150782	IL18	FALSE
H	HALLMARK_APOPTOSIS	ENSG00000153094	BCL2L11	FALSE
H	HALLMARK_APOPTOSIS	ENSG00000154122	ANKH	FALSE
H	HALLMARK_APOPTOSIS	ENSG00000154640	BTG3	FALSE
H	HALLMARK_APOPTOSIS	ENSG00000159388	BTG2	FALSE
H	HALLMARK_APOPTOSIS	ENSG00000160049	DFFA	FALSE
H	HALLMARK_APOPTOSIS	ENSG00000160789	LMNA	FALSE
H	HALLMARK_APOPTOSIS	ENSG00000161011	SQSTM1	FALSE
H	HALLMARK_APOPTOSIS	ENSG00000161513	FDXR	FALSE
H	HALLMARK_APOPTOSIS	ENSG00000162734	PEA15	FALSE
H	HALLMARK_APOPTOSIS	ENSG00000162772	ATF3	FALSE
H	HALLMARK_APOPTOSIS	ENSG00000164104	HMGB2	FALSE
H	HALLMARK_APOPTOSIS	ENSG00000164305	CASP3	FALSE
H	HALLMARK_APOPTOSIS	ENSG00000165637	VDAC2	FALSE
H	HALLMARK_APOPTOSIS	ENSG00000165806	CASP7	FALSE
H	HALLMARK_APOPTOSIS	ENSG00000166148	AVPR1A	FALSE
H	HALLMARK_APOPTOSIS	ENSG00000166483	WEE1	FALSE
H	HALLMARK_APOPTOSIS	ENSG00000167468	GPX4	FALSE
H	HALLMARK_APOPTOSIS	ENSG00000167779	IGFBP6	FALSE
H	HALLMARK_APOPTOSIS	ENSG00000168036	CTNNB1	FALSE
H	HALLMARK_APOPTOSIS	ENSG00000168394	TAP1	FALSE
H	HALLMARK_APOPTOSIS	ENSG00000169398	PTK2	FALSE
H	HALLMARK_APOPTOSIS	ENSG00000170430	MGMT	FALSE
H	HALLMARK_APOPTOSIS	ENSG00000170458	CD14	FALSE
H	HALLMARK_APOPTOSIS	ENSG00000171552	BCL2L1	FALSE
H	HALLMARK_APOPTOSIS	ENSG00000171855	IFNB1	FALSE
H	HALLMARK_APOPTOSIS	ENSG00000172183	ISG20	FALSE
H	HALLMARK_APOPTOSIS	ENSG00000173039	RELA	FALSE
H	HALLMARK_APOPTOSIS	ENSG00000175197	DDIT3	FALSE
H	HALLMARK_APOPTOSIS	ENSG00000177606	JUN	FALSE
H	HALLMARK_APOPTOSIS	ENSG00000179388	EGR3	FALSE
H	HALLMARK_APOPTOSIS	ENSG00000180210	F2	FALSE
H	HALLMARK_APOPTOSIS	ENSG00000180644	PRF1	FALSE
H	HALLMARK_APOPTOSIS	ENSG00000181104	F2R	FALSE
H	HALLMARK_APOPTOSIS	ENSG00000182492	BGN	FALSE
H	HALLMARK_APOPTOSIS	ENSG00000182568	SATB1	FALSE
H	HALLMARK_APOPTOSIS	ENSG00000183773	AIFM3	FALSE
H	HALLMARK_APOPTOSIS	ENSG00000184047	DIABLO	FALSE
H	HALLMARK_APOPTOSIS	ENSG00000185825	BCAP31	FALSE
H	HALLMARK_APOPTOSIS	ENSG00000188641	DPYD	FALSE
H	HALLMARK_APOPTOSIS	ENSG00000189060	H1-0	FALSE
H	HALLMARK_APOPTOSIS	ENSG00000196954	CASP4	FALSE
H	HALLMARK_APOPTOSIS	ENSG00000197081	IGF2R	FALSE
H	HALLMARK_APOPTOSIS	ENSG00000197694	SPTAN1	FALSE
H	HALLMARK_APOPTOSIS	ENSG00000204490	TNF	FALSE
H	HALLMARK_APOPTOSIS	ENSG00000206297	TAP1	FALSE
H	HALLMARK_APOPTOSIS	ENSG00000206439	TNF	FALSE
H	HALLMARK_APOPTOSIS	ENSG00000206478	IER3	FALSE
H	HALLMARK_APOPTOSIS	ENSG00000211445	GPX3	FALSE
H	HALLMARK_APOPTOSIS	ENSG00000221823	PPP3R1	FALSE
H	HALLMARK_APOPTOSIS	ENSG00000223952	TNF	FALSE
H	HALLMARK_APOPTOSIS	ENSG00000224212	TAP1	FALSE
H	HALLMARK_APOPTOSIS	ENSG00000224748	TAP1	FALSE
H	HALLMARK_APOPTOSIS	ENSG00000226173	TAP1	FALSE
H	HALLMARK_APOPTOSIS	ENSG00000227231	IER3	FALSE
H	HALLMARK_APOPTOSIS	ENSG00000227816	TAP1	FALSE
H	HALLMARK_APOPTOSIS	ENSG00000228321	TNF	FALSE
H	HALLMARK_APOPTOSIS	ENSG00000228849	TNF	FALSE
H	HALLMARK_APOPTOSIS	ENSG00000228978	TNF	FALSE
H	HALLMARK_APOPTOSIS	ENSG00000230108	TNF	FALSE
H	HALLMARK_APOPTOSIS	ENSG00000230128	IER3	FALSE
H	HALLMARK_APOPTOSIS	ENSG00000230705	TAP1	FALSE
H	HALLMARK_APOPTOSIS	ENSG00000232367	TAP1	FALSE
H	HALLMARK_APOPTOSIS	ENSG00000232810	TNF	FALSE
H	HALLMARK_APOPTOSIS	ENSG00000233276	GPX1	FALSE
H	HALLMARK_APOPTOSIS	ENSG00000235030	IER3	FALSE
H	HALLMARK_APOPTOSIS	ENSG00000237155	IER3	FALSE
H	HALLMARK_APOPTOSIS	ENSG00000265972	TXNIP	FALSE
H	HALLMARK_APOPTOSIS	ENSG00000281484	BTG3	FALSE
H	HALLMARK_APOPTOSIS	ENSG00000284099	SQSTM1	FALSE
H	HALLMARK_BILE_ACID_METABOLISM	ENSG00000005469	CROT	FALSE
H	HALLMARK_BILE_ACID_METABOLISM	ENSG00000012504	NR1H4	FALSE
H	HALLMARK_BILE_ACID_METABOLISM	ENSG00000023909	GCLM	FALSE
H	HALLMARK_BILE_ACID_METABOLISM	ENSG00000025423	HSD17B6	FALSE
H	HALLMARK_BILE_ACID_METABOLISM	ENSG00000036530	CYP46A1	FALSE
H	HALLMARK_BILE_ACID_METABOLISM	ENSG00000042445	RETSAT	FALSE
H	HALLMARK_BILE_ACID_METABOLISM	ENSG00000066583	ISOC1	FALSE
H	HALLMARK_BILE_ACID_METABOLISM	ENSG00000067064	IDI1	FALSE
H	HALLMARK_BILE_ACID_METABOLISM	ENSG00000069869	NEDD4	FALSE
H	HALLMARK_BILE_ACID_METABOLISM	ENSG00000079435	LIPE	FALSE
H	HALLMARK_BILE_ACID_METABOLISM	ENSG00000083807	SLC27A5	FALSE
H	HALLMARK_BILE_ACID_METABOLISM	ENSG00000084453	SLCO1A2	FALSE
H	HALLMARK_BILE_ACID_METABOLISM	ENSG00000088002	SULT2B1	FALSE
H	HALLMARK_BILE_ACID_METABOLISM	ENSG00000089057	SLC23A2	FALSE
H	HALLMARK_BILE_ACID_METABOLISM	ENSG00000096093	EFHC1	FALSE
H	HALLMARK_BILE_ACID_METABOLISM	ENSG00000099377	HSD3B7	FALSE
H	HALLMARK_BILE_ACID_METABOLISM	ENSG00000101323	HAO1	FALSE
H	HALLMARK_BILE_ACID_METABOLISM	ENSG00000101986	ABCD1	FALSE
H	HALLMARK_BILE_ACID_METABOLISM	ENSG00000102910	LONP2	FALSE
H	HALLMARK_BILE_ACID_METABOLISM	ENSG00000103150	MLYCD	FALSE
H	HALLMARK_BILE_ACID_METABOLISM	ENSG00000103569	AQP9	FALSE
H	HALLMARK_BILE_ACID_METABOLISM	ENSG00000104883	PEX11G	FALSE
H	HALLMARK_BILE_ACID_METABOLISM	ENSG00000105610	KLF1	FALSE
H	HALLMARK_BILE_ACID_METABOLISM	ENSG00000107331	ABCA2	FALSE
H	HALLMARK_BILE_ACID_METABOLISM	ENSG00000107537	PHYH	FALSE
H	HALLMARK_BILE_ACID_METABOLISM	ENSG00000108733	PEX12	FALSE
H	HALLMARK_BILE_ACID_METABOLISM	ENSG00000110628	SLC22A18	FALSE
H	HALLMARK_BILE_ACID_METABOLISM	ENSG00000112357	PEX7	FALSE
H	HALLMARK_BILE_ACID_METABOLISM	ENSG00000112759	SLC29A1	FALSE
H	HALLMARK_BILE_ACID_METABOLISM	ENSG00000112874	NUDT12	FALSE
H	HALLMARK_BILE_ACID_METABOLISM	ENSG00000114115	RBP1	FALSE
H	HALLMARK_BILE_ACID_METABOLISM	ENSG00000115112	TFCP2L1	FALSE
H	HALLMARK_BILE_ACID_METABOLISM	ENSG00000115425	PECR	FALSE
H	HALLMARK_BILE_ACID_METABOLISM	ENSG00000116133	DHCR24	FALSE
H	HALLMARK_BILE_ACID_METABOLISM	ENSG00000116171	SCP2	FALSE
H	HALLMARK_BILE_ACID_METABOLISM	ENSG00000116906	GNPAT	FALSE
H	HALLMARK_BILE_ACID_METABOLISM	ENSG00000117528	ABCD3	FALSE
H	HALLMARK_BILE_ACID_METABOLISM	ENSG00000118137	APOA1	FALSE
H	HALLMARK_BILE_ACID_METABOLISM	ENSG00000118271	TTR	FALSE
H	HALLMARK_BILE_ACID_METABOLISM	ENSG00000118514	ALDH8A1	FALSE
H	HALLMARK_BILE_ACID_METABOLISM	ENSG00000120915	EPHX2	FALSE
H	HALLMARK_BILE_ACID_METABOLISM	ENSG00000121680	PEX16	FALSE
H	HALLMARK_BILE_ACID_METABOLISM	ENSG00000121691	CAT	FALSE
H	HALLMARK_BILE_ACID_METABOLISM	ENSG00000122787	AKR1D1	FALSE
H	HALLMARK_BILE_ACID_METABOLISM	ENSG00000123240	OPTN	FALSE
H	HALLMARK_BILE_ACID_METABOLISM	ENSG00000124587	PEX6	FALSE
H	HALLMARK_BILE_ACID_METABOLISM	ENSG00000124713	GNMT	FALSE
H	HALLMARK_BILE_ACID_METABOLISM	ENSG00000124788	ATXN1	FALSE
H	HALLMARK_BILE_ACID_METABOLISM	ENSG00000126432	PRDX5	FALSE
H	HALLMARK_BILE_ACID_METABOLISM	ENSG00000127980	PEX1	FALSE
H	HALLMARK_BILE_ACID_METABOLISM	ENSG00000129151	BBOX1	FALSE
H	HALLMARK_BILE_ACID_METABOLISM	ENSG00000131373	HACL1	FALSE
H	HALLMARK_BILE_ACID_METABOLISM	ENSG00000131910	NR0B2	FALSE
H	HALLMARK_BILE_ACID_METABOLISM	ENSG00000133835	HSD17B4	FALSE
H	HALLMARK_BILE_ACID_METABOLISM	ENSG00000134824	FADS2	FALSE
H	HALLMARK_BILE_ACID_METABOLISM	ENSG00000135241	PNPLA8	FALSE
H	HALLMARK_BILE_ACID_METABOLISM	ENSG00000135929	CYP27A1	FALSE
H	HALLMARK_BILE_ACID_METABOLISM	ENSG00000137936	BCAR3	FALSE
H	HALLMARK_BILE_ACID_METABOLISM	ENSG00000138135	CH25H	FALSE
H	HALLMARK_BILE_ACID_METABOLISM	ENSG00000138413	IDH1	FALSE
H	HALLMARK_BILE_ACID_METABOLISM	ENSG00000140284	SLC27A2	FALSE
H	HALLMARK_BILE_ACID_METABOLISM	ENSG00000141338	ABCA8	FALSE
H	HALLMARK_BILE_ACID_METABOLISM	ENSG00000141458	NPC1	FALSE
H	HALLMARK_BILE_ACID_METABOLISM	ENSG00000142168	SOD1	FALSE
H	HALLMARK_BILE_ACID_METABOLISM	ENSG00000143149	ALDH9A1	FALSE
H	HALLMARK_BILE_ACID_METABOLISM	ENSG00000143171	RXRG	FALSE
H	HALLMARK_BILE_ACID_METABOLISM	ENSG00000143921	ABCG8	FALSE
H	HALLMARK_BILE_ACID_METABOLISM	ENSG00000144852	NR1I2	FALSE
H	HALLMARK_BILE_ACID_METABOLISM	ENSG00000145321	GC	FALSE
H	HALLMARK_BILE_ACID_METABOLISM	ENSG00000146233	CYP39A1	FALSE
H	HALLMARK_BILE_ACID_METABOLISM	ENSG00000148832	PAOX	FALSE
H	HALLMARK_BILE_ACID_METABOLISM	ENSG00000149485	FADS1	FALSE
H	HALLMARK_BILE_ACID_METABOLISM	ENSG00000151623	NR3C2	FALSE
H	HALLMARK_BILE_ACID_METABOLISM	ENSG00000151726	ACSL1	FALSE
H	HALLMARK_BILE_ACID_METABOLISM	ENSG00000152556	PFKM	FALSE
H	HALLMARK_BILE_ACID_METABOLISM	ENSG00000153162	BMP6	FALSE
H	HALLMARK_BILE_ACID_METABOLISM	ENSG00000154258	ABCA9	FALSE
H	HALLMARK_BILE_ACID_METABOLISM	ENSG00000154262	ABCA6	FALSE
H	HALLMARK_BILE_ACID_METABOLISM	ENSG00000154265	ABCA5	FALSE
H	HALLMARK_BILE_ACID_METABOLISM	ENSG00000157593	SLC35B2	FALSE
H	HALLMARK_BILE_ACID_METABOLISM	ENSG00000161513	FDXR	FALSE
H	HALLMARK_BILE_ACID_METABOLISM	ENSG00000162735	PEX19	FALSE
H	HALLMARK_BILE_ACID_METABOLISM	ENSG00000162928	PEX13	FALSE
H	HALLMARK_BILE_ACID_METABOLISM	ENSG00000165029	ABCA1	FALSE
H	HALLMARK_BILE_ACID_METABOLISM	ENSG00000165092	ALDH1A1	FALSE
H	HALLMARK_BILE_ACID_METABOLISM	ENSG00000166821	PEX11A	FALSE
H	HALLMARK_BILE_ACID_METABOLISM	ENSG00000167780	SOAT2	FALSE
H	HALLMARK_BILE_ACID_METABOLISM	ENSG00000167910	CYP7A1	FALSE
H	HALLMARK_BILE_ACID_METABOLISM	ENSG00000167972	ABCA3	FALSE
H	HALLMARK_BILE_ACID_METABOLISM	ENSG00000169083	AR	FALSE
H	HALLMARK_BILE_ACID_METABOLISM	ENSG00000170099	SERPINA6	FALSE
H	HALLMARK_BILE_ACID_METABOLISM	ENSG00000170482	SLC23A1	FALSE
H	HALLMARK_BILE_ACID_METABOLISM	ENSG00000172350	ABCG4	FALSE
H	HALLMARK_BILE_ACID_METABOLISM	ENSG00000172482	AGXT	FALSE
H	HALLMARK_BILE_ACID_METABOLISM	ENSG00000172817	CYP7B1	FALSE
H	HALLMARK_BILE_ACID_METABOLISM	ENSG00000173208	ABCD2	FALSE
H	HALLMARK_BILE_ACID_METABOLISM	ENSG00000173597	SULT1B1	FALSE
H	HALLMARK_BILE_ACID_METABOLISM	ENSG00000176894	PXMP2	FALSE
H	HALLMARK_BILE_ACID_METABOLISM	ENSG00000179761	PIPOX	FALSE
H	HALLMARK_BILE_ACID_METABOLISM	ENSG00000180432	CYP8B1	FALSE
H	HALLMARK_BILE_ACID_METABOLISM	ENSG00000182054	IDH2	FALSE
H	HALLMARK_BILE_ACID_METABOLISM	ENSG00000182866	LCK	FALSE
H	HALLMARK_BILE_ACID_METABOLISM	ENSG00000186350	RXRA	FALSE
H	HALLMARK_BILE_ACID_METABOLISM	ENSG00000197142	ACSL5	FALSE
H	HALLMARK_BILE_ACID_METABOLISM	ENSG00000197448	GSTK1	FALSE
H	HALLMARK_BILE_ACID_METABOLISM	ENSG00000198189	HSD17B11	FALSE
H	HALLMARK_BILE_ACID_METABOLISM	ENSG00000198691	ABCA4	FALSE
H	HALLMARK_BILE_ACID_METABOLISM	ENSG00000203857	HSD3B1	FALSE
H	HALLMARK_BILE_ACID_METABOLISM	ENSG00000211448	DIO2	FALSE
H	HALLMARK_BILE_ACID_METABOLISM	ENSG00000211452	DIO1	FALSE
H	HALLMARK_BILE_ACID_METABOLISM	ENSG00000215193	PEX26	FALSE
H	HALLMARK_BILE_ACID_METABOLISM	ENSG00000242110	AMACR	FALSE
H	HALLMARK_BILE_ACID_METABOLISM	ENSG00000276130	SLC22A18	FALSE
H	HALLMARK_BILE_ACID_METABOLISM	ENSG00000277405	SERPINA6	FALSE
H	HALLMARK_CHOLESTEROL_HOMEOSTASIS	ENSG00000001630	CYP51A1	FALSE
H	HALLMARK_CHOLESTEROL_HOMEOSTASIS	ENSG00000006327	TNFRSF12A	FALSE
H	HALLMARK_CHOLESTEROL_HOMEOSTASIS	ENSG00000010278	CD9	FALSE
H	HALLMARK_CHOLESTEROL_HOMEOSTASIS	ENSG00000011422	PLAUR	FALSE
H	HALLMARK_CHOLESTEROL_HOMEOSTASIS	ENSG00000012171	SEMA3B	FALSE
H	HALLMARK_CHOLESTEROL_HOMEOSTASIS	ENSG00000067064	IDI1	FALSE
H	HALLMARK_CHOLESTEROL_HOMEOSTASIS	ENSG00000067992	PDK3	FALSE
H	HALLMARK_CHOLESTEROL_HOMEOSTASIS	ENSG00000079459	FDFT1	FALSE
H	HALLMARK_CHOLESTEROL_HOMEOSTASIS	ENSG00000099194	SCD	FALSE
H	HALLMARK_CHOLESTEROL_HOMEOSTASIS	ENSG00000100600	LGMN	FALSE
H	HALLMARK_CHOLESTEROL_HOMEOSTASIS	ENSG00000101255	TRIB3	FALSE
H	HALLMARK_CHOLESTEROL_HOMEOSTASIS	ENSG00000101384	JAG1	FALSE
H	HALLMARK_CHOLESTEROL_HOMEOSTASIS	ENSG00000104537	ANXA13	FALSE
H	HALLMARK_CHOLESTEROL_HOMEOSTASIS	ENSG00000104549	SQLE	FALSE
H	HALLMARK_CHOLESTEROL_HOMEOSTASIS	ENSG00000104823	ECH1	FALSE
H	HALLMARK_CHOLESTEROL_HOMEOSTASIS	ENSG00000105755	ETHE1	FALSE
H	HALLMARK_CHOLESTEROL_HOMEOSTASIS	ENSG00000107331	ABCA2	FALSE
H	HALLMARK_CHOLESTEROL_HOMEOSTASIS	ENSG00000109084	TMEM97	FALSE
H	HALLMARK_CHOLESTEROL_HOMEOSTASIS	ENSG00000109107	ALDOC	FALSE
H	HALLMARK_CHOLESTEROL_HOMEOSTASIS	ENSG00000109929	SC5D	FALSE
H	HALLMARK_CHOLESTEROL_HOMEOSTASIS	ENSG00000110721	CHKA	FALSE
H	HALLMARK_CHOLESTEROL_HOMEOSTASIS	ENSG00000110921	MVK	FALSE
H	HALLMARK_CHOLESTEROL_HOMEOSTASIS	ENSG00000112972	HMGCS1	FALSE
H	HALLMARK_CHOLESTEROL_HOMEOSTASIS	ENSG00000113161	HMGCR	FALSE
H	HALLMARK_CHOLESTEROL_HOMEOSTASIS	ENSG00000116285	ERRFI1	FALSE
H	HALLMARK_CHOLESTEROL_HOMEOSTASIS	ENSG00000116663	FBXO6	FALSE
H	HALLMARK_CHOLESTEROL_HOMEOSTASIS	ENSG00000120437	ACAT2	FALSE
H	HALLMARK_CHOLESTEROL_HOMEOSTASIS	ENSG00000120885	CLU	FALSE
H	HALLMARK_CHOLESTEROL_HOMEOSTASIS	ENSG00000127955	GNAI1	FALSE
H	HALLMARK_CHOLESTEROL_HOMEOSTASIS	ENSG00000130164	LDLR	FALSE
H	HALLMARK_CHOLESTEROL_HOMEOSTASIS	ENSG00000131069	ACSS2	FALSE
H	HALLMARK_CHOLESTEROL_HOMEOSTASIS	ENSG00000131981	LGALS3	FALSE
H	HALLMARK_CHOLESTEROL_HOMEOSTASIS	ENSG00000132170	PPARG	FALSE
H	HALLMARK_CHOLESTEROL_HOMEOSTASIS	ENSG00000132196	HSD17B7	FALSE
H	HALLMARK_CHOLESTEROL_HOMEOSTASIS	ENSG00000134824	FADS2	FALSE
H	HALLMARK_CHOLESTEROL_HOMEOSTASIS	ENSG00000135842	NIBAN1	FALSE
H	HALLMARK_CHOLESTEROL_HOMEOSTASIS	ENSG00000137449	CPEB2	FALSE
H	HALLMARK_CHOLESTEROL_HOMEOSTASIS	ENSG00000146278	PNRC1	FALSE
H	HALLMARK_CHOLESTEROL_HOMEOSTASIS	ENSG00000147155	EBP	FALSE
H	HALLMARK_CHOLESTEROL_HOMEOSTASIS	ENSG00000147383	NSDHL	FALSE
H	HALLMARK_CHOLESTEROL_HOMEOSTASIS	ENSG00000147676	MAL2	FALSE
H	HALLMARK_CHOLESTEROL_HOMEOSTASIS	ENSG00000149809	TM7SF2	FALSE
H	HALLMARK_CHOLESTEROL_HOMEOSTASIS	ENSG00000160200	CBS	FALSE
H	HALLMARK_CHOLESTEROL_HOMEOSTASIS	ENSG00000160285	LSS	FALSE
H	HALLMARK_CHOLESTEROL_HOMEOSTASIS	ENSG00000160752	FDPS	FALSE
H	HALLMARK_CHOLESTEROL_HOMEOSTASIS	ENSG00000161921	CXCL16	FALSE
H	HALLMARK_CHOLESTEROL_HOMEOSTASIS	ENSG00000162236	STX5	FALSE
H	HALLMARK_CHOLESTEROL_HOMEOSTASIS	ENSG00000162772	ATF3	FALSE
H	HALLMARK_CHOLESTEROL_HOMEOSTASIS	ENSG00000163191	S100A11	FALSE
H	HALLMARK_CHOLESTEROL_HOMEOSTASIS	ENSG00000163297	ANTXR2	FALSE
H	HALLMARK_CHOLESTEROL_HOMEOSTASIS	ENSG00000163344	PMVK	FALSE
H	HALLMARK_CHOLESTEROL_HOMEOSTASIS	ENSG00000164111	ANXA5	FALSE
H	HALLMARK_CHOLESTEROL_HOMEOSTASIS	ENSG00000164211	STARD4	FALSE
H	HALLMARK_CHOLESTEROL_HOMEOSTASIS	ENSG00000164294	GPX8	FALSE
H	HALLMARK_CHOLESTEROL_HOMEOSTASIS	ENSG00000164687	FABP5	FALSE
H	HALLMARK_CHOLESTEROL_HOMEOSTASIS	ENSG00000164938	TP53INP1	FALSE
H	HALLMARK_CHOLESTEROL_HOMEOSTASIS	ENSG00000165030	NFIL3	FALSE
H	HALLMARK_CHOLESTEROL_HOMEOSTASIS	ENSG00000166148	AVPR1A	FALSE
H	HALLMARK_CHOLESTEROL_HOMEOSTASIS	ENSG00000167508	MVD	FALSE
H	HALLMARK_CHOLESTEROL_HOMEOSTASIS	ENSG00000168036	CTNNB1	FALSE
H	HALLMARK_CHOLESTEROL_HOMEOSTASIS	ENSG00000169136	ATF5	FALSE
H	HALLMARK_CHOLESTEROL_HOMEOSTASIS	ENSG00000169710	FASN	FALSE
H	HALLMARK_CHOLESTEROL_HOMEOSTASIS	ENSG00000169919	GUSB	FALSE
H	HALLMARK_CHOLESTEROL_HOMEOSTASIS	ENSG00000170017	ALCAM	FALSE
H	HALLMARK_CHOLESTEROL_HOMEOSTASIS	ENSG00000172893	DHCR7	FALSE
H	HALLMARK_CHOLESTEROL_HOMEOSTASIS	ENSG00000175445	LPL	FALSE
H	HALLMARK_CHOLESTEROL_HOMEOSTASIS	ENSG00000178445	GLDC	FALSE
H	HALLMARK_CHOLESTEROL_HOMEOSTASIS	ENSG00000184009	ACTG1	FALSE
H	HALLMARK_CHOLESTEROL_HOMEOSTASIS	ENSG00000185813	PCYT2	FALSE
H	HALLMARK_CHOLESTEROL_HOMEOSTASIS	ENSG00000188313	PLSCR1	FALSE
H	HALLMARK_CHOLESTEROL_HOMEOSTASIS	ENSG00000198099	ADH4	FALSE
H	HALLMARK_CHOLESTEROL_HOMEOSTASIS	ENSG00000198911	SREBF2	FALSE
H	HALLMARK_CHOLESTEROL_HOMEOSTASIS	ENSG00000204842	ATXN2	FALSE
H	HALLMARK_CHOLESTEROL_HOMEOSTASIS	ENSG00000213366	GSTM2	FALSE
H	HALLMARK_CHOLESTEROL_HOMEOSTASIS	ENSG00000281289	LSS	FALSE
H	HALLMARK_CHOLESTEROL_HOMEOSTASIS	ENSG00000282853	ECH1	FALSE
H	HALLMARK_CHOLESTEROL_HOMEOSTASIS	ENSG00000284967	FDFT1	FALSE
H	HALLMARK_COAGULATION	ENSG00000000971	CFH	FALSE
H	HALLMARK_COAGULATION	ENSG00000005893	LAMP2	FALSE
H	HALLMARK_COAGULATION	ENSG00000009724	MASP2	FALSE
H	HALLMARK_COAGULATION	ENSG00000010278	CD9	FALSE
H	HALLMARK_COAGULATION	ENSG00000010810	FYN	FALSE
H	HALLMARK_COAGULATION	ENSG00000021852	C8B	FALSE
H	HALLMARK_COAGULATION	ENSG00000055957	ITIH1	FALSE
H	HALLMARK_COAGULATION	ENSG00000068903	SIRT2	FALSE
H	HALLMARK_COAGULATION	ENSG00000071127	WDR1	FALSE
H	HALLMARK_COAGULATION	ENSG00000079337	RAPGEF3	FALSE
H	HALLMARK_COAGULATION	ENSG00000080166	DCT	FALSE
H	HALLMARK_COAGULATION	ENSG00000080618	CPB2	FALSE
H	HALLMARK_COAGULATION	ENSG00000085377	PREP	FALSE
H	HALLMARK_COAGULATION	ENSG00000087245	MMP2	FALSE
H	HALLMARK_COAGULATION	ENSG00000088926	F11	FALSE
H	HALLMARK_COAGULATION	ENSG00000091513	TF	FALSE
H	HALLMARK_COAGULATION	ENSG00000099953	MMP11	FALSE
H	HALLMARK_COAGULATION	ENSG00000100234	TIMP3	FALSE
H	HALLMARK_COAGULATION	ENSG00000100311	PDGFB	FALSE
H	HALLMARK_COAGULATION	ENSG00000100600	LGMN	FALSE
H	HALLMARK_COAGULATION	ENSG00000100985	MMP9	FALSE
H	HALLMARK_COAGULATION	ENSG00000101076	HNF4A	FALSE
H	HALLMARK_COAGULATION	ENSG00000101981	F9	FALSE
H	HALLMARK_COAGULATION	ENSG00000102226	USP11	FALSE
H	HALLMARK_COAGULATION	ENSG00000102265	TIMP1	FALSE
H	HALLMARK_COAGULATION	ENSG00000102996	MMP15	FALSE
H	HALLMARK_COAGULATION	ENSG00000103811	CTSH	FALSE
H	HALLMARK_COAGULATION	ENSG00000104324	CPQ	FALSE
H	HALLMARK_COAGULATION	ENSG00000104368	PLAT	FALSE
H	HALLMARK_COAGULATION	ENSG00000105664	COMP	FALSE
H	HALLMARK_COAGULATION	ENSG00000105707	HPN	FALSE
H	HALLMARK_COAGULATION	ENSG00000105825	TFPI2	FALSE
H	HALLMARK_COAGULATION	ENSG00000106366	SERPINE1	FALSE
H	HALLMARK_COAGULATION	ENSG00000110245	APOC3	FALSE
H	HALLMARK_COAGULATION	ENSG00000110799	VWF	FALSE
H	HALLMARK_COAGULATION	ENSG00000111144	LTA4H	FALSE
H	HALLMARK_COAGULATION	ENSG00000112818	MEP1A	FALSE
H	HALLMARK_COAGULATION	ENSG00000113140	SPARC	FALSE
H	HALLMARK_COAGULATION	ENSG00000113600	C9	FALSE
H	HALLMARK_COAGULATION	ENSG00000113905	HRG	FALSE
H	HALLMARK_COAGULATION	ENSG00000115414	FN1	FALSE
H	HALLMARK_COAGULATION	ENSG00000115718	PROC	FALSE
H	HALLMARK_COAGULATION	ENSG00000115956	PLEK	FALSE
H	HALLMARK_COAGULATION	ENSG00000117525	F3	FALSE
H	HALLMARK_COAGULATION	ENSG00000117601	SERPINC1	FALSE
H	HALLMARK_COAGULATION	ENSG00000118113	MMP8	FALSE
H	HALLMARK_COAGULATION	ENSG00000118137	APOA1	FALSE
H	HALLMARK_COAGULATION	ENSG00000118263	KLF7	FALSE
H	HALLMARK_COAGULATION	ENSG00000119125	GDA	FALSE
H	HALLMARK_COAGULATION	ENSG00000120054	CPN1	FALSE
H	HALLMARK_COAGULATION	ENSG00000120885	CLU	FALSE
H	HALLMARK_COAGULATION	ENSG00000122194	PLG	FALSE
H	HALLMARK_COAGULATION	ENSG00000122861	PLAU	FALSE
H	HALLMARK_COAGULATION	ENSG00000123384	LRP1	FALSE
H	HALLMARK_COAGULATION	ENSG00000125730	C3	FALSE
H	HALLMARK_COAGULATION	ENSG00000126218	F10	FALSE
H	HALLMARK_COAGULATION	ENSG00000126231	PROZ	FALSE
H	HALLMARK_COAGULATION	ENSG00000129455	KLK8	FALSE
H	HALLMARK_COAGULATION	ENSG00000130208	APOC1	FALSE
H	HALLMARK_COAGULATION	ENSG00000130988	RGN	FALSE
H	HALLMARK_COAGULATION	ENSG00000131187	F12	FALSE
H	HALLMARK_COAGULATION	ENSG00000132906	CASP9	FALSE
H	HALLMARK_COAGULATION	ENSG00000134240	HMGCS2	FALSE
H	HALLMARK_COAGULATION	ENSG00000135046	ANXA1	FALSE
H	HALLMARK_COAGULATION	ENSG00000136003	ISCU	FALSE
H	HALLMARK_COAGULATION	ENSG00000136238	RAC1	FALSE
H	HALLMARK_COAGULATION	ENSG00000136943	CTSV	FALSE
H	HALLMARK_COAGULATION	ENSG00000137673	MMP7	FALSE
H	HALLMARK_COAGULATION	ENSG00000137801	THBS1	FALSE
H	HALLMARK_COAGULATION	ENSG00000139318	DUSP6	FALSE
H	HALLMARK_COAGULATION	ENSG00000140564	FURIN	FALSE
H	HALLMARK_COAGULATION	ENSG00000143278	F13B	FALSE
H	HALLMARK_COAGULATION	ENSG00000143387	CTSK	FALSE
H	HALLMARK_COAGULATION	ENSG00000143768	LEFTY2	FALSE
H	HALLMARK_COAGULATION	ENSG00000148180	GSN	FALSE
H	HALLMARK_COAGULATION	ENSG00000148450	MSRB2	FALSE
H	HALLMARK_COAGULATION	ENSG00000149131	SERPING1	FALSE
H	HALLMARK_COAGULATION	ENSG00000149260	CAPN5	FALSE
H	HALLMARK_COAGULATION	ENSG00000149968	MMP3	FALSE
H	HALLMARK_COAGULATION	ENSG00000150687	PRSS23	FALSE
H	HALLMARK_COAGULATION	ENSG00000157131	C8A	FALSE
H	HALLMARK_COAGULATION	ENSG00000157227	MMP14	FALSE
H	HALLMARK_COAGULATION	ENSG00000159176	CSRP1	FALSE
H	HALLMARK_COAGULATION	ENSG00000159403	C1R	FALSE
H	HALLMARK_COAGULATION	ENSG00000160678	S100A1	FALSE
H	HALLMARK_COAGULATION	ENSG00000160999	SH2B2	FALSE
H	HALLMARK_COAGULATION	ENSG00000162517	PEF1	FALSE
H	HALLMARK_COAGULATION	ENSG00000162909	CAPN2	FALSE
H	HALLMARK_COAGULATION	ENSG00000163737	PF4	FALSE
H	HALLMARK_COAGULATION	ENSG00000164171	ITGA2	FALSE
H	HALLMARK_COAGULATION	ENSG00000164220	F2RL2	FALSE
H	HALLMARK_COAGULATION	ENSG00000164344	KLKB1	FALSE
H	HALLMARK_COAGULATION	ENSG00000164733	CTSB	FALSE
H	HALLMARK_COAGULATION	ENSG00000165471	MBL2	FALSE
H	HALLMARK_COAGULATION	ENSG00000166033	HTRA1	FALSE
H	HALLMARK_COAGULATION	ENSG00000166147	FBN1	FALSE
H	HALLMARK_COAGULATION	ENSG00000166278	C2	FALSE
H	HALLMARK_COAGULATION	ENSG00000166670	MMP10	FALSE
H	HALLMARK_COAGULATION	ENSG00000168306	ACOX2	FALSE
H	HALLMARK_COAGULATION	ENSG00000168374	ARF4	FALSE
H	HALLMARK_COAGULATION	ENSG00000168487	BMP1	FALSE
H	HALLMARK_COAGULATION	ENSG00000168615	ADAM9	FALSE
H	HALLMARK_COAGULATION	ENSG00000169704	GP9	FALSE
H	HALLMARK_COAGULATION	ENSG00000169860	P2RY1	FALSE
H	HALLMARK_COAGULATION	ENSG00000171557	FGG	FALSE
H	HALLMARK_COAGULATION	ENSG00000171560	FGA	FALSE
H	HALLMARK_COAGULATION	ENSG00000172354	GNB2	FALSE
H	HALLMARK_COAGULATION	ENSG00000172380	GNG12	FALSE
H	HALLMARK_COAGULATION	ENSG00000173372	C1QA	FALSE
H	HALLMARK_COAGULATION	ENSG00000173391	OLR1	FALSE
H	HALLMARK_COAGULATION	ENSG00000173531	MST1	FALSE
H	HALLMARK_COAGULATION	ENSG00000175899	A2M	FALSE
H	HALLMARK_COAGULATION	ENSG00000176919	C8G	FALSE
H	HALLMARK_COAGULATION	ENSG00000178726	THBD	FALSE
H	HALLMARK_COAGULATION	ENSG00000180210	F2	FALSE
H	HALLMARK_COAGULATION	ENSG00000182326	C1S	FALSE
H	HALLMARK_COAGULATION	ENSG00000182809	CRIP2	FALSE
H	HALLMARK_COAGULATION	ENSG00000183155	RABIF	FALSE
H	HALLMARK_COAGULATION	ENSG00000184500	PROS1	FALSE
H	HALLMARK_COAGULATION	ENSG00000185010	F8	FALSE
H	HALLMARK_COAGULATION	ENSG00000185022	MAFF	FALSE
H	HALLMARK_COAGULATION	ENSG00000185245	GP1BA	FALSE
H	HALLMARK_COAGULATION	ENSG00000187045	TMPRSS6	FALSE
H	HALLMARK_COAGULATION	ENSG00000189171	S100A13	FALSE
H	HALLMARK_COAGULATION	ENSG00000196188	CTSE	FALSE
H	HALLMARK_COAGULATION	ENSG00000196611	MMP1	FALSE
H	HALLMARK_COAGULATION	ENSG00000197249	SERPINA1	FALSE
H	HALLMARK_COAGULATION	ENSG00000197632	SERPINB2	FALSE
H	HALLMARK_COAGULATION	ENSG00000197635	DPP4	FALSE
H	HALLMARK_COAGULATION	ENSG00000197766	CFD	FALSE
H	HALLMARK_COAGULATION	ENSG00000204359	CFB	FALSE
H	HALLMARK_COAGULATION	ENSG00000204364	C2	FALSE
H	HALLMARK_COAGULATION	ENSG00000205403	CFI	FALSE
H	HALLMARK_COAGULATION	ENSG00000206372	C2	FALSE
H	HALLMARK_COAGULATION	ENSG00000214274	ANG	FALSE
H	HALLMARK_COAGULATION	ENSG00000226560	C2	FALSE
H	HALLMARK_COAGULATION	ENSG00000231543	C2	FALSE
H	HALLMARK_COAGULATION	ENSG00000234906	APOC2	FALSE
H	HALLMARK_COAGULATION	ENSG00000235017	C2	FALSE
H	HALLMARK_COAGULATION	ENSG00000235696	C2	FALSE
H	HALLMARK_COAGULATION	ENSG00000239754	CFB	FALSE
H	HALLMARK_COAGULATION	ENSG00000241253	CFB	FALSE
H	HALLMARK_COAGULATION	ENSG00000241534	CFB	FALSE
H	HALLMARK_COAGULATION	ENSG00000242335	CFB	FALSE
H	HALLMARK_COAGULATION	ENSG00000243570	CFB	FALSE
H	HALLMARK_COAGULATION	ENSG00000243649	CFB	FALSE
H	HALLMARK_COAGULATION	ENSG00000256043	CTSO	FALSE
H	HALLMARK_COAGULATION	ENSG00000259207	ITGB3	FALSE
H	HALLMARK_COAGULATION	ENSG00000261371	PECAM1	FALSE
H	HALLMARK_COAGULATION	ENSG00000263238	CTSO	FALSE
H	HALLMARK_COAGULATION	ENSG00000274619	CFD	FALSE
H	HALLMARK_COAGULATION	ENSG00000275365	MMP11	FALSE
H	HALLMARK_COAGULATION	ENSG00000275932	DUSP14	FALSE
H	HALLMARK_COAGULATION	ENSG00000276023	DUSP14	FALSE
H	HALLMARK_COAGULATION	ENSG00000277377	SERPINA1	FALSE
H	HALLMARK_COAGULATION	ENSG00000282230	ADAM9	FALSE
H	HALLMARK_COAGULATION	ENSG00000283100	SIRT2	FALSE
H	HALLMARK_COAGULATION	ENSG00000285132	CTSB	FALSE
H	HALLMARK_COAGULATION	ENSG00000288512	C1R	FALSE
H	HALLMARK_COMPLEMENT	ENSG00000000971	CFH	FALSE
H	HALLMARK_COMPLEMENT	ENSG00000002549	LAP3	FALSE
H	HALLMARK_COMPLEMENT	ENSG00000003400	CASP10	FALSE
H	HALLMARK_COMPLEMENT	ENSG00000005893	LAMP2	FALSE
H	HALLMARK_COMPLEMENT	ENSG00000010438	PRSS3	FALSE
H	HALLMARK_COMPLEMENT	ENSG00000010810	FYN	FALSE
H	HALLMARK_COMPLEMENT	ENSG00000011422	PLAUR	FALSE
H	HALLMARK_COMPLEMENT	ENSG00000012223	LTF	FALSE
H	HALLMARK_COMPLEMENT	ENSG00000015285	WAS	FALSE
H	HALLMARK_COMPLEMENT	ENSG00000035862	TIMP2	FALSE
H	HALLMARK_COMPLEMENT	ENSG00000043462	LCP2	FALSE
H	HALLMARK_COMPLEMENT	ENSG00000044574	HSPA5	FALSE
H	HALLMARK_COMPLEMENT	ENSG00000047457	CP	FALSE
H	HALLMARK_COMPLEMENT	ENSG00000055957	ITIH1	FALSE
H	HALLMARK_COMPLEMENT	ENSG00000057593	F7	FALSE
H	HALLMARK_COMPLEMENT	ENSG00000058866	DGKG	FALSE
H	HALLMARK_COMPLEMENT	ENSG00000063978	RNF4	FALSE
H	HALLMARK_COMPLEMENT	ENSG00000065135	GNAI3	FALSE
H	HALLMARK_COMPLEMENT	ENSG00000065833	ME1	FALSE
H	HALLMARK_COMPLEMENT	ENSG00000068796	KIF2A	FALSE
H	HALLMARK_COMPLEMENT	ENSG00000077463	SIRT6	FALSE
H	HALLMARK_COMPLEMENT	ENSG00000077522	ACTN2	FALSE
H	HALLMARK_COMPLEMENT	ENSG00000080815	PSEN1	FALSE
H	HALLMARK_COMPLEMENT	ENSG00000085063	CD59	FALSE
H	HALLMARK_COMPLEMENT	ENSG00000085265	FCN1	FALSE
H	HALLMARK_COMPLEMENT	ENSG00000085377	PREP	FALSE
H	HALLMARK_COMPLEMENT	ENSG00000087250	MT3	FALSE
H	HALLMARK_COMPLEMENT	ENSG00000088387	DOCK9	FALSE
H	HALLMARK_COMPLEMENT	ENSG00000096070	BRPF3	FALSE
H	HALLMARK_COMPLEMENT	ENSG00000096968	JAK2	FALSE
H	HALLMARK_COMPLEMENT	ENSG00000100311	PDGFB	FALSE
H	HALLMARK_COMPLEMENT	ENSG00000100453	GZMB	FALSE
H	HALLMARK_COMPLEMENT	ENSG00000100600	LGMN	FALSE
H	HALLMARK_COMPLEMENT	ENSG00000101076	HNF4A	FALSE
H	HALLMARK_COMPLEMENT	ENSG00000101557	USP14	FALSE
H	HALLMARK_COMPLEMENT	ENSG00000102174	PHEX	FALSE
H	HALLMARK_COMPLEMENT	ENSG00000102245	CD40LG	FALSE
H	HALLMARK_COMPLEMENT	ENSG00000102265	TIMP1	FALSE
H	HALLMARK_COMPLEMENT	ENSG00000102780	DGKH	FALSE
H	HALLMARK_COMPLEMENT	ENSG00000102996	MMP15	FALSE
H	HALLMARK_COMPLEMENT	ENSG00000103496	STX4	FALSE
H	HALLMARK_COMPLEMENT	ENSG00000103811	CTSH	FALSE
H	HALLMARK_COMPLEMENT	ENSG00000104112	SCG3	FALSE
H	HALLMARK_COMPLEMENT	ENSG00000104267	CA2	FALSE
H	HALLMARK_COMPLEMENT	ENSG00000104324	CPQ	FALSE
H	HALLMARK_COMPLEMENT	ENSG00000104368	PLAT	FALSE
H	HALLMARK_COMPLEMENT	ENSG00000104695	PPP2CB	FALSE
H	HALLMARK_COMPLEMENT	ENSG00000105825	TFPI2	FALSE
H	HALLMARK_COMPLEMENT	ENSG00000105851	PIK3CG	FALSE
H	HALLMARK_COMPLEMENT	ENSG00000106366	SERPINE1	FALSE
H	HALLMARK_COMPLEMENT	ENSG00000107485	GATA3	FALSE
H	HALLMARK_COMPLEMENT	ENSG00000107742	SPOCK2	FALSE
H	HALLMARK_COMPLEMENT	ENSG00000107798	LIPA	FALSE
H	HALLMARK_COMPLEMENT	ENSG00000108039	XPNPEP1	FALSE
H	HALLMARK_COMPLEMENT	ENSG00000108518	PFN1	FALSE
H	HALLMARK_COMPLEMENT	ENSG00000108599	AKAP10	FALSE
H	HALLMARK_COMPLEMENT	ENSG00000109861	CTSC	FALSE
H	HALLMARK_COMPLEMENT	ENSG00000110047	EHD1	FALSE
H	HALLMARK_COMPLEMENT	ENSG00000110244	APOA4	FALSE
H	HALLMARK_COMPLEMENT	ENSG00000110851	PRDM4	FALSE
H	HALLMARK_COMPLEMENT	ENSG00000111144	LTA4H	FALSE
H	HALLMARK_COMPLEMENT	ENSG00000111252	SH2B3	FALSE
H	HALLMARK_COMPLEMENT	ENSG00000113088	GZMK	FALSE
H	HALLMARK_COMPLEMENT	ENSG00000113600	C9	FALSE
H	HALLMARK_COMPLEMENT	ENSG00000114353	GNAI2	FALSE
H	HALLMARK_COMPLEMENT	ENSG00000114423	CBLB	FALSE
H	HALLMARK_COMPLEMENT	ENSG00000114450	GNB4	FALSE
H	HALLMARK_COMPLEMENT	ENSG00000115041	KCNIP3	FALSE
H	HALLMARK_COMPLEMENT	ENSG00000115159	GPD2	FALSE
H	HALLMARK_COMPLEMENT	ENSG00000115271	GCA	FALSE
H	HALLMARK_COMPLEMENT	ENSG00000115414	FN1	FALSE
H	HALLMARK_COMPLEMENT	ENSG00000115919	KYNU	FALSE
H	HALLMARK_COMPLEMENT	ENSG00000115956	PLEK	FALSE
H	HALLMARK_COMPLEMENT	ENSG00000116711	PLA2G4A	FALSE
H	HALLMARK_COMPLEMENT	ENSG00000116983	HPCAL4	FALSE
H	HALLMARK_COMPLEMENT	ENSG00000117322	CR2	FALSE
H	HALLMARK_COMPLEMENT	ENSG00000117335	CD46	FALSE
H	HALLMARK_COMPLEMENT	ENSG00000117525	F3	FALSE
H	HALLMARK_COMPLEMENT	ENSG00000117601	SERPINC1	FALSE
H	HALLMARK_COMPLEMENT	ENSG00000117984	CTSD	FALSE
H	HALLMARK_COMPLEMENT	ENSG00000118113	MMP8	FALSE
H	HALLMARK_COMPLEMENT	ENSG00000118503	TNFAIP3	FALSE
H	HALLMARK_COMPLEMENT	ENSG00000120049	KCNIP2	FALSE
H	HALLMARK_COMPLEMENT	ENSG00000120885	CLU	FALSE
H	HALLMARK_COMPLEMENT	ENSG00000121879	PIK3CA	FALSE
H	HALLMARK_COMPLEMENT	ENSG00000122194	PLG	FALSE
H	HALLMARK_COMPLEMENT	ENSG00000123384	LRP1	FALSE
H	HALLMARK_COMPLEMENT	ENSG00000123843	C4BPB	FALSE
H	HALLMARK_COMPLEMENT	ENSG00000125347	IRF1	FALSE
H	HALLMARK_COMPLEMENT	ENSG00000125730	C3	FALSE
H	HALLMARK_COMPLEMENT	ENSG00000126218	F10	FALSE
H	HALLMARK_COMPLEMENT	ENSG00000127334	DYRK2	FALSE
H	HALLMARK_COMPLEMENT	ENSG00000128394	APOBEC3F	FALSE
H	HALLMARK_COMPLEMENT	ENSG00000128512	DOCK4	FALSE
H	HALLMARK_COMPLEMENT	ENSG00000130208	APOC1	FALSE
H	HALLMARK_COMPLEMENT	ENSG00000131381	RBSN	FALSE
H	HALLMARK_COMPLEMENT	ENSG00000131981	LGALS3	FALSE
H	HALLMARK_COMPLEMENT	ENSG00000132155	RAF1	FALSE
H	HALLMARK_COMPLEMENT	ENSG00000132906	CASP9	FALSE
H	HALLMARK_COMPLEMENT	ENSG00000134871	COL4A2	FALSE
H	HALLMARK_COMPLEMENT	ENSG00000135047	CTSL	FALSE
H	HALLMARK_COMPLEMENT	ENSG00000135218	CD36	FALSE
H	HALLMARK_COMPLEMENT	ENSG00000135655	USP15	FALSE
H	HALLMARK_COMPLEMENT	ENSG00000135678	CPM	FALSE
H	HALLMARK_COMPLEMENT	ENSG00000135905	DOCK10	FALSE
H	HALLMARK_COMPLEMENT	ENSG00000136244	IL6	FALSE
H	HALLMARK_COMPLEMENT	ENSG00000136943	CTSV	FALSE
H	HALLMARK_COMPLEMENT	ENSG00000137193	PIM1	FALSE
H	HALLMARK_COMPLEMENT	ENSG00000137509	PRCP	FALSE
H	HALLMARK_COMPLEMENT	ENSG00000137714	FDX1	FALSE
H	HALLMARK_COMPLEMENT	ENSG00000137745	MMP13	FALSE
H	HALLMARK_COMPLEMENT	ENSG00000137752	CASP1	FALSE
H	HALLMARK_COMPLEMENT	ENSG00000137757	CASP5	FALSE
H	HALLMARK_COMPLEMENT	ENSG00000138166	DUSP5	FALSE
H	HALLMARK_COMPLEMENT	ENSG00000138592	USP8	FALSE
H	HALLMARK_COMPLEMENT	ENSG00000139318	DUSP6	FALSE
H	HALLMARK_COMPLEMENT	ENSG00000140945	CDH13	FALSE
H	HALLMARK_COMPLEMENT	ENSG00000141506	PIK3R5	FALSE
H	HALLMARK_COMPLEMENT	ENSG00000145649	GZMA	FALSE
H	HALLMARK_COMPLEMENT	ENSG00000146070	PLA2G7	FALSE
H	HALLMARK_COMPLEMENT	ENSG00000148516	ZEB1	FALSE
H	HALLMARK_COMPLEMENT	ENSG00000149131	SERPING1	FALSE
H	HALLMARK_COMPLEMENT	ENSG00000149923	PPP4C	FALSE
H	HALLMARK_COMPLEMENT	ENSG00000154655	L3MBTL4	FALSE
H	HALLMARK_COMPLEMENT	ENSG00000156256	USP16	FALSE
H	HALLMARK_COMPLEMENT	ENSG00000157227	MMP14	FALSE
H	HALLMARK_COMPLEMENT	ENSG00000158825	CDA	FALSE
H	HALLMARK_COMPLEMENT	ENSG00000158869	FCER1G	FALSE
H	HALLMARK_COMPLEMENT	ENSG00000159176	CSRP1	FALSE
H	HALLMARK_COMPLEMENT	ENSG00000159189	C1QC	FALSE
H	HALLMARK_COMPLEMENT	ENSG00000159403	C1R	FALSE
H	HALLMARK_COMPLEMENT	ENSG00000160014	CALM3	FALSE
H	HALLMARK_COMPLEMENT	ENSG00000163131	CTSS	FALSE
H	HALLMARK_COMPLEMENT	ENSG00000163220	S100A9	FALSE
H	HALLMARK_COMPLEMENT	ENSG00000163221	S100A12	FALSE
H	HALLMARK_COMPLEMENT	ENSG00000163739	CXCL1	FALSE
H	HALLMARK_COMPLEMENT	ENSG00000163932	PRKCD	FALSE
H	HALLMARK_COMPLEMENT	ENSG00000164111	ANXA5	FALSE
H	HALLMARK_COMPLEMENT	ENSG00000164305	CASP3	FALSE
H	HALLMARK_COMPLEMENT	ENSG00000164308	ERAP2	FALSE
H	HALLMARK_COMPLEMENT	ENSG00000164344	KLKB1	FALSE
H	HALLMARK_COMPLEMENT	ENSG00000164733	CTSB	FALSE
H	HALLMARK_COMPLEMENT	ENSG00000164951	PDP1	FALSE
H	HALLMARK_COMPLEMENT	ENSG00000165806	CASP7	FALSE
H	HALLMARK_COMPLEMENT	ENSG00000166278	C2	FALSE
H	HALLMARK_COMPLEMENT	ENSG00000167083	GNGT2	FALSE
H	HALLMARK_COMPLEMENT	ENSG00000167748	KLK1	FALSE
H	HALLMARK_COMPLEMENT	ENSG00000168310	IRF2	FALSE
H	HALLMARK_COMPLEMENT	ENSG00000168615	ADAM9	FALSE
H	HALLMARK_COMPLEMENT	ENSG00000169174	PCSK9	FALSE
H	HALLMARK_COMPLEMENT	ENSG00000169704	GP9	FALSE
H	HALLMARK_COMPLEMENT	ENSG00000169896	ITGAM	FALSE
H	HALLMARK_COMPLEMENT	ENSG00000169946	ZFPM2	FALSE
H	HALLMARK_COMPLEMENT	ENSG00000172216	CEBPB	FALSE
H	HALLMARK_COMPLEMENT	ENSG00000172354	GNB2	FALSE
H	HALLMARK_COMPLEMENT	ENSG00000172575	RASGRP1	FALSE
H	HALLMARK_COMPLEMENT	ENSG00000173372	C1QA	FALSE
H	HALLMARK_COMPLEMENT	ENSG00000173391	OLR1	FALSE
H	HALLMARK_COMPLEMENT	ENSG00000173653	RCE1	FALSE
H	HALLMARK_COMPLEMENT	ENSG00000175073	VCPIP1	FALSE
H	HALLMARK_COMPLEMENT	ENSG00000176749	CDK5R1	FALSE
H	HALLMARK_COMPLEMENT	ENSG00000177105	RHOG	FALSE
H	HALLMARK_COMPLEMENT	ENSG00000177556	ATOX1	FALSE
H	HALLMARK_COMPLEMENT	ENSG00000177885	GRB2	FALSE
H	HALLMARK_COMPLEMENT	ENSG00000178226	PRSS36	FALSE
H	HALLMARK_COMPLEMENT	ENSG00000180210	F2	FALSE
H	HALLMARK_COMPLEMENT	ENSG00000182326	C1S	FALSE
H	HALLMARK_COMPLEMENT	ENSG00000182866	LCK	FALSE
H	HALLMARK_COMPLEMENT	ENSG00000183155	RABIF	FALSE
H	HALLMARK_COMPLEMENT	ENSG00000185010	F8	FALSE
H	HALLMARK_COMPLEMENT	ENSG00000185022	MAFF	FALSE
H	HALLMARK_COMPLEMENT	ENSG00000185245	GP1BA	FALSE
H	HALLMARK_COMPLEMENT	ENSG00000185507	IRF7	FALSE
H	HALLMARK_COMPLEMENT	ENSG00000186469	GNG2	FALSE
H	HALLMARK_COMPLEMENT	ENSG00000186472	PCLO	FALSE
H	HALLMARK_COMPLEMENT	ENSG00000187045	TMPRSS6	FALSE
H	HALLMARK_COMPLEMENT	ENSG00000188313	PLSCR1	FALSE
H	HALLMARK_COMPLEMENT	ENSG00000189171	S100A13	FALSE
H	HALLMARK_COMPLEMENT	ENSG00000196352	CD55	FALSE
H	HALLMARK_COMPLEMENT	ENSG00000196954	CASP4	FALSE
H	HALLMARK_COMPLEMENT	ENSG00000197045	GMFB	FALSE
H	HALLMARK_COMPLEMENT	ENSG00000197122	SRC	FALSE
H	HALLMARK_COMPLEMENT	ENSG00000197249	SERPINA1	FALSE
H	HALLMARK_COMPLEMENT	ENSG00000197632	SERPINB2	FALSE
H	HALLMARK_COMPLEMENT	ENSG00000197635	DPP4	FALSE
H	HALLMARK_COMPLEMENT	ENSG00000198668	CALM1	FALSE
H	HALLMARK_COMPLEMENT	ENSG00000198734	F5	FALSE
H	HALLMARK_COMPLEMENT	ENSG00000198736	MSRB1	FALSE
H	HALLMARK_COMPLEMENT	ENSG00000203710	CR1	FALSE
H	HALLMARK_COMPLEMENT	ENSG00000204301	NOTCH4	FALSE
H	HALLMARK_COMPLEMENT	ENSG00000204359	CFB	FALSE
H	HALLMARK_COMPLEMENT	ENSG00000204364	C2	FALSE
H	HALLMARK_COMPLEMENT	ENSG00000204389	HSPA1A	FALSE
H	HALLMARK_COMPLEMENT	ENSG00000206312	NOTCH4	FALSE
H	HALLMARK_COMPLEMENT	ENSG00000206372	C2	FALSE
H	HALLMARK_COMPLEMENT	ENSG00000214274	ANG	FALSE
H	HALLMARK_COMPLEMENT	ENSG00000215328	HSPA1A	FALSE
H	HALLMARK_COMPLEMENT	ENSG00000223355	NOTCH4	FALSE
H	HALLMARK_COMPLEMENT	ENSG00000226560	C2	FALSE
H	HALLMARK_COMPLEMENT	ENSG00000231543	C2	FALSE
H	HALLMARK_COMPLEMENT	ENSG00000232339	NOTCH4	FALSE
H	HALLMARK_COMPLEMENT	ENSG00000234475	HSPA1A	FALSE
H	HALLMARK_COMPLEMENT	ENSG00000234876	NOTCH4	FALSE
H	HALLMARK_COMPLEMENT	ENSG00000235017	C2	FALSE
H	HALLMARK_COMPLEMENT	ENSG00000235396	NOTCH4	FALSE
H	HALLMARK_COMPLEMENT	ENSG00000235696	C2	FALSE
H	HALLMARK_COMPLEMENT	ENSG00000235941	HSPA1A	FALSE
H	HALLMARK_COMPLEMENT	ENSG00000237724	HSPA1A	FALSE
H	HALLMARK_COMPLEMENT	ENSG00000238196	NOTCH4	FALSE
H	HALLMARK_COMPLEMENT	ENSG00000239713	APOBEC3G	FALSE
H	HALLMARK_COMPLEMENT	ENSG00000239754	CFB	FALSE
H	HALLMARK_COMPLEMENT	ENSG00000239836	PSMB9	FALSE
H	HALLMARK_COMPLEMENT	ENSG00000240065	PSMB9	FALSE
H	HALLMARK_COMPLEMENT	ENSG00000240118	PSMB9	FALSE
H	HALLMARK_COMPLEMENT	ENSG00000240508	PSMB9	FALSE
H	HALLMARK_COMPLEMENT	ENSG00000241253	CFB	FALSE
H	HALLMARK_COMPLEMENT	ENSG00000241534	CFB	FALSE
H	HALLMARK_COMPLEMENT	ENSG00000242335	CFB	FALSE
H	HALLMARK_COMPLEMENT	ENSG00000242711	PSMB9	FALSE
H	HALLMARK_COMPLEMENT	ENSG00000243067	PSMB9	FALSE
H	HALLMARK_COMPLEMENT	ENSG00000243570	CFB	FALSE
H	HALLMARK_COMPLEMENT	ENSG00000243594	PSMB9	FALSE
H	HALLMARK_COMPLEMENT	ENSG00000243649	CFB	FALSE
H	HALLMARK_COMPLEMENT	ENSG00000243958	PSMB9	FALSE
H	HALLMARK_COMPLEMENT	ENSG00000254087	LYN	FALSE
H	HALLMARK_COMPLEMENT	ENSG00000256043	CTSO	FALSE
H	HALLMARK_COMPLEMENT	ENSG00000262406	MMP12	FALSE
H	HALLMARK_COMPLEMENT	ENSG00000263238	CTSO	FALSE
H	HALLMARK_COMPLEMENT	ENSG00000271503	CCL5	FALSE
H	HALLMARK_COMPLEMENT	ENSG00000274233	CCL5	FALSE
H	HALLMARK_COMPLEMENT	ENSG00000274286	ADRA2B	FALSE
H	HALLMARK_COMPLEMENT	ENSG00000276561	IRF7	FALSE
H	HALLMARK_COMPLEMENT	ENSG00000277377	SERPINA1	FALSE
H	HALLMARK_COMPLEMENT	ENSG00000282230	ADAM9	FALSE
H	HALLMARK_COMPLEMENT	ENSG00000285132	CTSB	FALSE
H	HALLMARK_COMPLEMENT	ENSG00000288512	C1R	FALSE
H	HALLMARK_DNA_REPAIR	ENSG00000002016	RAD52	FALSE
H	HALLMARK_DNA_REPAIR	ENSG00000005075	POLR2J	FALSE
H	HALLMARK_DNA_REPAIR	ENSG00000006451	RALA	FALSE
H	HALLMARK_DNA_REPAIR	ENSG00000009413	REV3L	FALSE
H	HALLMARK_DNA_REPAIR	ENSG00000011007	ELOA	FALSE
H	HALLMARK_DNA_REPAIR	ENSG00000012061	ERCC1	FALSE
H	HALLMARK_DNA_REPAIR	ENSG00000014138	POLA2	FALSE
H	HALLMARK_DNA_REPAIR	ENSG00000048392	RRM2B	FALSE
H	HALLMARK_DNA_REPAIR	ENSG00000049167	ERCC8	FALSE
H	HALLMARK_DNA_REPAIR	ENSG00000049541	RFC2	FALSE
H	HALLMARK_DNA_REPAIR	ENSG00000051180	RAD51	FALSE
H	HALLMARK_DNA_REPAIR	ENSG00000058262	SEC61A1	FALSE
H	HALLMARK_DNA_REPAIR	ENSG00000062822	POLD1	FALSE
H	HALLMARK_DNA_REPAIR	ENSG00000066379	POLR1H	FALSE
H	HALLMARK_DNA_REPAIR	ENSG00000070501	POLB	FALSE
H	HALLMARK_DNA_REPAIR	ENSG00000074319	TSG101	FALSE
H	HALLMARK_DNA_REPAIR	ENSG00000077514	POLD3	FALSE
H	HALLMARK_DNA_REPAIR	ENSG00000086102	NFX1	FALSE
H	HALLMARK_DNA_REPAIR	ENSG00000086598	TMED2	FALSE
H	HALLMARK_DNA_REPAIR	ENSG00000094914	AAAS	FALSE
H	HALLMARK_DNA_REPAIR	ENSG00000099817	POLR2E	FALSE
H	HALLMARK_DNA_REPAIR	ENSG00000100142	POLR2F	FALSE
H	HALLMARK_DNA_REPAIR	ENSG00000100387	RBX1	FALSE
H	HALLMARK_DNA_REPAIR	ENSG00000100938	GMPR2	FALSE
H	HALLMARK_DNA_REPAIR	ENSG00000101146	RAE1	FALSE
H	HALLMARK_DNA_REPAIR	ENSG00000101158	NELFCD	FALSE
H	HALLMARK_DNA_REPAIR	ENSG00000101654	RNMT	FALSE
H	HALLMARK_DNA_REPAIR	ENSG00000101868	POLA1	FALSE
H	HALLMARK_DNA_REPAIR	ENSG00000102226	USP11	FALSE
H	HALLMARK_DNA_REPAIR	ENSG00000102978	POLR2C	FALSE
H	HALLMARK_DNA_REPAIR	ENSG00000103024	NME3	FALSE
H	HALLMARK_DNA_REPAIR	ENSG00000103152	MPG	FALSE
H	HALLMARK_DNA_REPAIR	ENSG00000103168	TAF1C	FALSE
H	HALLMARK_DNA_REPAIR	ENSG00000103202	NME4	FALSE
H	HALLMARK_DNA_REPAIR	ENSG00000104221	BRF2	FALSE
H	HALLMARK_DNA_REPAIR	ENSG00000104884	ERCC2	FALSE
H	HALLMARK_DNA_REPAIR	ENSG00000105258	POLR2I	FALSE
H	HALLMARK_DNA_REPAIR	ENSG00000105486	LIG1	FALSE
H	HALLMARK_DNA_REPAIR	ENSG00000105656	ELL	FALSE
H	HALLMARK_DNA_REPAIR	ENSG00000105928	GSDME	FALSE
H	HALLMARK_DNA_REPAIR	ENSG00000106290	TAF6	FALSE
H	HALLMARK_DNA_REPAIR	ENSG00000106399	RPA3	FALSE
H	HALLMARK_DNA_REPAIR	ENSG00000106992	AK1	FALSE
H	HALLMARK_DNA_REPAIR	ENSG00000107223	EDF1	FALSE
H	HALLMARK_DNA_REPAIR	ENSG00000110768	GTF2H1	FALSE
H	HALLMARK_DNA_REPAIR	ENSG00000111358	GTF2H3	FALSE
H	HALLMARK_DNA_REPAIR	ENSG00000111445	RFC5	FALSE
H	HALLMARK_DNA_REPAIR	ENSG00000113658	SMAD5	FALSE
H	HALLMARK_DNA_REPAIR	ENSG00000114491	UMPS	FALSE
H	HALLMARK_DNA_REPAIR	ENSG00000114503	NCBP2	FALSE
H	HALLMARK_DNA_REPAIR	ENSG00000114784	EIF1B	FALSE
H	HALLMARK_DNA_REPAIR	ENSG00000114956	DGUOK	FALSE
H	HALLMARK_DNA_REPAIR	ENSG00000115350	POLE4	FALSE
H	HALLMARK_DNA_REPAIR	ENSG00000117748	RPA2	FALSE
H	HALLMARK_DNA_REPAIR	ENSG00000120656	TAF12	FALSE
H	HALLMARK_DNA_REPAIR	ENSG00000121851	POLR3GL	FALSE
H	HALLMARK_DNA_REPAIR	ENSG00000122643	NT5C3A	FALSE
H	HALLMARK_DNA_REPAIR	ENSG00000122952	ZWINT	FALSE
H	HALLMARK_DNA_REPAIR	ENSG00000124193	SRSF6	FALSE
H	HALLMARK_DNA_REPAIR	ENSG00000125351	UPF3B	FALSE
H	HALLMARK_DNA_REPAIR	ENSG00000125458	NT5C	FALSE
H	HALLMARK_DNA_REPAIR	ENSG00000125651	GTF2F1	FALSE
H	HALLMARK_DNA_REPAIR	ENSG00000125877	ITPA	FALSE
H	HALLMARK_DNA_REPAIR	ENSG00000128191	DGCR8	FALSE
H	HALLMARK_DNA_REPAIR	ENSG00000128951	DUT	FALSE
H	HALLMARK_DNA_REPAIR	ENSG00000129562	DAD1	FALSE
H	HALLMARK_DNA_REPAIR	ENSG00000130706	ADRM1	FALSE
H	HALLMARK_DNA_REPAIR	ENSG00000132646	PCNA	FALSE
H	HALLMARK_DNA_REPAIR	ENSG00000132912	DCTN4	FALSE
H	HALLMARK_DNA_REPAIR	ENSG00000133119	RFC3	FALSE
H	HALLMARK_DNA_REPAIR	ENSG00000134326	CMPK2	FALSE
H	HALLMARK_DNA_REPAIR	ENSG00000134574	DDB2	FALSE
H	HALLMARK_DNA_REPAIR	ENSG00000134698	AGO4	FALSE
H	HALLMARK_DNA_REPAIR	ENSG00000134899	ERCC5	FALSE
H	HALLMARK_DNA_REPAIR	ENSG00000137575	SDCBP	FALSE
H	HALLMARK_DNA_REPAIR	ENSG00000137947	GTF2B	FALSE
H	HALLMARK_DNA_REPAIR	ENSG00000138495	COX17	FALSE
H	HALLMARK_DNA_REPAIR	ENSG00000139546	TARBP2	FALSE
H	HALLMARK_DNA_REPAIR	ENSG00000139722	VPS37B	FALSE
H	HALLMARK_DNA_REPAIR	ENSG00000140307	GTF2A2	FALSE
H	HALLMARK_DNA_REPAIR	ENSG00000141510	TP53	FALSE
H	HALLMARK_DNA_REPAIR	ENSG00000143158	MPC2	FALSE
H	HALLMARK_DNA_REPAIR	ENSG00000143774	GUK1	FALSE
H	HALLMARK_DNA_REPAIR	ENSG00000144231	POLR2D	FALSE
H	HALLMARK_DNA_REPAIR	ENSG00000147400	CETN2	FALSE
H	HALLMARK_DNA_REPAIR	ENSG00000147669	POLR2K	FALSE
H	HALLMARK_DNA_REPAIR	ENSG00000147853	AK3	FALSE
H	HALLMARK_DNA_REPAIR	ENSG00000148290	SURF1	FALSE
H	HALLMARK_DNA_REPAIR	ENSG00000148308	GTF3C5	FALSE
H	HALLMARK_DNA_REPAIR	ENSG00000149136	SSRP1	FALSE
H	HALLMARK_DNA_REPAIR	ENSG00000152669	CCNO	FALSE
H	HALLMARK_DNA_REPAIR	ENSG00000154767	XPC	FALSE
H	HALLMARK_DNA_REPAIR	ENSG00000158825	CDA	FALSE
H	HALLMARK_DNA_REPAIR	ENSG00000159899	NPR2	FALSE
H	HALLMARK_DNA_REPAIR	ENSG00000160948	VPS28	FALSE
H	HALLMARK_DNA_REPAIR	ENSG00000163161	ERCC3	FALSE
H	HALLMARK_DNA_REPAIR	ENSG00000163882	POLR2H	FALSE
H	HALLMARK_DNA_REPAIR	ENSG00000163918	RFC4	FALSE
H	HALLMARK_DNA_REPAIR	ENSG00000165684	SNAPC4	FALSE
H	HALLMARK_DNA_REPAIR	ENSG00000165704	HPRT1	FALSE
H	HALLMARK_DNA_REPAIR	ENSG00000166169	POLL	FALSE
H	HALLMARK_DNA_REPAIR	ENSG00000166337	TAF10	FALSE
H	HALLMARK_DNA_REPAIR	ENSG00000166548	TK2	FALSE
H	HALLMARK_DNA_REPAIR	ENSG00000166900	STX3	FALSE
H	HALLMARK_DNA_REPAIR	ENSG00000167005	NUDT21	FALSE
H	HALLMARK_DNA_REPAIR	ENSG00000167468	GPX4	FALSE
H	HALLMARK_DNA_REPAIR	ENSG00000167986	DDB1	FALSE
H	HALLMARK_DNA_REPAIR	ENSG00000168002	POLR2G	FALSE
H	HALLMARK_DNA_REPAIR	ENSG00000168061	SAC3D1	FALSE
H	HALLMARK_DNA_REPAIR	ENSG00000168496	FEN1	FALSE
H	HALLMARK_DNA_REPAIR	ENSG00000170502	NUDT9	FALSE
H	HALLMARK_DNA_REPAIR	ENSG00000170540	ARL6IP1	FALSE
H	HALLMARK_DNA_REPAIR	ENSG00000170734	POLH	FALSE
H	HALLMARK_DNA_REPAIR	ENSG00000171302	CANT1	FALSE
H	HALLMARK_DNA_REPAIR	ENSG00000171453	POLR1C	FALSE
H	HALLMARK_DNA_REPAIR	ENSG00000172409	CLP1	FALSE
H	HALLMARK_DNA_REPAIR	ENSG00000174233	ADCY6	FALSE
H	HALLMARK_DNA_REPAIR	ENSG00000174446	SNAPC5	FALSE
H	HALLMARK_DNA_REPAIR	ENSG00000175482	POLD4	FALSE
H	HALLMARK_DNA_REPAIR	ENSG00000175595	ERCC4	FALSE
H	HALLMARK_DNA_REPAIR	ENSG00000176102	CSTF3	FALSE
H	HALLMARK_DNA_REPAIR	ENSG00000176428	VPS37D	FALSE
H	HALLMARK_DNA_REPAIR	ENSG00000176890	TYMS	FALSE
H	HALLMARK_DNA_REPAIR	ENSG00000178035	IMPDH2	FALSE
H	HALLMARK_DNA_REPAIR	ENSG00000180353	HCLS1	FALSE
H	HALLMARK_DNA_REPAIR	ENSG00000181135	ZNF707	FALSE
H	HALLMARK_DNA_REPAIR	ENSG00000181222	POLR2A	FALSE
H	HALLMARK_DNA_REPAIR	ENSG00000183336	BOLA2	FALSE
H	HALLMARK_DNA_REPAIR	ENSG00000183431	SF3A3	FALSE
H	HALLMARK_DNA_REPAIR	ENSG00000183684	ALYREF	FALSE
H	HALLMARK_DNA_REPAIR	ENSG00000184588	PDE4B	FALSE
H	HALLMARK_DNA_REPAIR	ENSG00000185527	PDE6G	FALSE
H	HALLMARK_DNA_REPAIR	ENSG00000185608	MRPL40	FALSE
H	HALLMARK_DNA_REPAIR	ENSG00000185825	BCAP31	FALSE
H	HALLMARK_DNA_REPAIR	ENSG00000186141	POLR3C	FALSE
H	HALLMARK_DNA_REPAIR	ENSG00000186184	POLR1D	FALSE
H	HALLMARK_DNA_REPAIR	ENSG00000187244	BCAM	FALSE
H	HALLMARK_DNA_REPAIR	ENSG00000188986	NELFB	FALSE
H	HALLMARK_DNA_REPAIR	ENSG00000196235	SUPT5H	FALSE
H	HALLMARK_DNA_REPAIR	ENSG00000196313	POM121	FALSE
H	HALLMARK_DNA_REPAIR	ENSG00000196839	ADA	FALSE
H	HALLMARK_DNA_REPAIR	ENSG00000197780	TAF13	FALSE
H	HALLMARK_DNA_REPAIR	ENSG00000198056	PRIM1	FALSE
H	HALLMARK_DNA_REPAIR	ENSG00000198805	PNP	FALSE
H	HALLMARK_DNA_REPAIR	ENSG00000198931	APRT	FALSE
H	HALLMARK_DNA_REPAIR	ENSG00000204356	NELFE	FALSE
H	HALLMARK_DNA_REPAIR	ENSG00000206268	NELFE	FALSE
H	HALLMARK_DNA_REPAIR	ENSG00000206357	NELFE	FALSE
H	HALLMARK_DNA_REPAIR	ENSG00000206502	POLR1H	FALSE
H	HALLMARK_DNA_REPAIR	ENSG00000213246	SUPT4H1	FALSE
H	HALLMARK_DNA_REPAIR	ENSG00000224859	POLR1H	FALSE
H	HALLMARK_DNA_REPAIR	ENSG00000229363	NELFE	FALSE
H	HALLMARK_DNA_REPAIR	ENSG00000231044	NELFE	FALSE
H	HALLMARK_DNA_REPAIR	ENSG00000233795	POLR1H	FALSE
H	HALLMARK_DNA_REPAIR	ENSG00000233801	NELFE	FALSE
H	HALLMARK_DNA_REPAIR	ENSG00000235176	POLR1H	FALSE
H	HALLMARK_DNA_REPAIR	ENSG00000235443	POLR1H	FALSE
H	HALLMARK_DNA_REPAIR	ENSG00000236808	POLR1H	FALSE
H	HALLMARK_DNA_REPAIR	ENSG00000236949	POLR1H	FALSE
H	HALLMARK_DNA_REPAIR	ENSG00000239672	NME1	FALSE
H	HALLMARK_DNA_REPAIR	ENSG00000272047	GTF2H5	FALSE
H	HALLMARK_DNA_REPAIR	ENSG00000273841	TAF9	FALSE
H	HALLMARK_DNA_REPAIR	ENSG00000274352	ZNF707	FALSE
H	HALLMARK_DNA_REPAIR	ENSG00000276463	TAF9	FALSE
H	HALLMARK_DNA_REPAIR	ENSG00000280627	SURF1	FALSE
H	HALLMARK_DNA_REPAIR	ENSG00000284752	GMPR2	FALSE
H	HALLMARK_DNA_REPAIR	ENSG00000284832	POLR2A	FALSE
H	HALLMARK_DNA_REPAIR	ENSG00000285339	VPS28	FALSE
H	HALLMARK_DNA_REPAIR	ENSG00000288114	GTF2H1	FALSE
H	HALLMARK_E2F_TARGETS	ENSG00000004455	AK2	FALSE
H	HALLMARK_E2F_TARGETS	ENSG00000010292	NCAPD2	FALSE
H	HALLMARK_E2F_TARGETS	ENSG00000012048	BRCA1	FALSE
H	HALLMARK_E2F_TARGETS	ENSG00000012963	UBR7	FALSE
H	HALLMARK_E2F_TARGETS	ENSG00000013810	TACC3	FALSE
H	HALLMARK_E2F_TARGETS	ENSG00000014138	POLA2	FALSE
H	HALLMARK_E2F_TARGETS	ENSG00000020922	MRE11	FALSE
H	HALLMARK_E2F_TARGETS	ENSG00000024526	DEPDC1	FALSE
H	HALLMARK_E2F_TARGETS	ENSG00000029993	HMGB3	FALSE
H	HALLMARK_E2F_TARGETS	ENSG00000035928	RFC1	FALSE
H	HALLMARK_E2F_TARGETS	ENSG00000049541	RFC2	FALSE
H	HALLMARK_E2F_TARGETS	ENSG00000062822	POLD1	FALSE
H	HALLMARK_E2F_TARGETS	ENSG00000065911	MTHFD2	FALSE
H	HALLMARK_E2F_TARGETS	ENSG00000071243	ING3	FALSE
H	HALLMARK_E2F_TARGETS	ENSG00000071539	TRIP13	FALSE
H	HALLMARK_E2F_TARGETS	ENSG00000072274	TFRC	FALSE
H	HALLMARK_E2F_TARGETS	ENSG00000072501	SMC1A	FALSE
H	HALLMARK_E2F_TARGETS	ENSG00000072571	HMMR	FALSE
H	HALLMARK_E2F_TARGETS	ENSG00000073111	MCM2	FALSE
H	HALLMARK_E2F_TARGETS	ENSG00000074266	EED	FALSE
H	HALLMARK_E2F_TARGETS	ENSG00000075131	TIPIN	FALSE
H	HALLMARK_E2F_TARGETS	ENSG00000076003	MCM6	FALSE
H	HALLMARK_E2F_TARGETS	ENSG00000076242	MLH1	FALSE
H	HALLMARK_E2F_TARGETS	ENSG00000076248	UNG	FALSE
H	HALLMARK_E2F_TARGETS	ENSG00000076382	SPAG5	FALSE
H	HALLMARK_E2F_TARGETS	ENSG00000077152	UBE2T	FALSE
H	HALLMARK_E2F_TARGETS	ENSG00000077514	POLD3	FALSE
H	HALLMARK_E2F_TARGETS	ENSG00000079616	KIF22	FALSE
H	HALLMARK_E2F_TARGETS	ENSG00000082898	XPO1	FALSE
H	HALLMARK_E2F_TARGETS	ENSG00000083642	PDS5B	FALSE
H	HALLMARK_E2F_TARGETS	ENSG00000086827	ZW10	FALSE
H	HALLMARK_E2F_TARGETS	ENSG00000087586	AURKA	FALSE
H	HALLMARK_E2F_TARGETS	ENSG00000089685	BIRC5	FALSE
H	HALLMARK_E2F_TARGETS	ENSG00000090889	KIF4A	FALSE
H	HALLMARK_E2F_TARGETS	ENSG00000091651	ORC6	FALSE
H	HALLMARK_E2F_TARGETS	ENSG00000094916	CBX5	FALSE
H	HALLMARK_E2F_TARGETS	ENSG00000095002	MSH2	FALSE
H	HALLMARK_E2F_TARGETS	ENSG00000099901	RANBP1	FALSE
H	HALLMARK_E2F_TARGETS	ENSG00000100162	CENPM	FALSE
H	HALLMARK_E2F_TARGETS	ENSG00000100297	MCM5	FALSE
H	HALLMARK_E2F_TARGETS	ENSG00000100410	PHF5A	FALSE
H	HALLMARK_E2F_TARGETS	ENSG00000100526	CDKN3	FALSE
H	HALLMARK_E2F_TARGETS	ENSG00000100916	BRMS1L	FALSE
H	HALLMARK_E2F_TARGETS	ENSG00000100941	PNN	FALSE
H	HALLMARK_E2F_TARGETS	ENSG00000101003	GINS1	FALSE
H	HALLMARK_E2F_TARGETS	ENSG00000101057	MYBL2	FALSE
H	HALLMARK_E2F_TARGETS	ENSG00000101224	CDC25B	FALSE
H	HALLMARK_E2F_TARGETS	ENSG00000101361	NOP56	FALSE
H	HALLMARK_E2F_TARGETS	ENSG00000101945	SUV39H1	FALSE
H	HALLMARK_E2F_TARGETS	ENSG00000102054	RBBP7	FALSE
H	HALLMARK_E2F_TARGETS	ENSG00000102974	CTCF	FALSE
H	HALLMARK_E2F_TARGETS	ENSG00000103342	GSPT1	FALSE
H	HALLMARK_E2F_TARGETS	ENSG00000103540	CCP110	FALSE
H	HALLMARK_E2F_TARGETS	ENSG00000104320	NBN	FALSE
H	HALLMARK_E2F_TARGETS	ENSG00000104738	MCM4	FALSE
H	HALLMARK_E2F_TARGETS	ENSG00000104889	RNASEH2A	FALSE
H	HALLMARK_E2F_TARGETS	ENSG00000105011	ASF1B	FALSE
H	HALLMARK_E2F_TARGETS	ENSG00000105173	CCNE1	FALSE
H	HALLMARK_E2F_TARGETS	ENSG00000105486	LIG1	FALSE
H	HALLMARK_E2F_TARGETS	ENSG00000106399	RPA3	FALSE
H	HALLMARK_E2F_TARGETS	ENSG00000106462	EZH2	FALSE
H	HALLMARK_E2F_TARGETS	ENSG00000106628	POLD2	FALSE
H	HALLMARK_E2F_TARGETS	ENSG00000108055	SMC3	FALSE
H	HALLMARK_E2F_TARGETS	ENSG00000108106	UBE2S	FALSE
H	HALLMARK_E2F_TARGETS	ENSG00000108384	RAD51C	FALSE
H	HALLMARK_E2F_TARGETS	ENSG00000108848	LUC7L3	FALSE
H	HALLMARK_E2F_TARGETS	ENSG00000111247	RAD51AP1	FALSE
H	HALLMARK_E2F_TARGETS	ENSG00000111276	CDKN1B	FALSE
H	HALLMARK_E2F_TARGETS	ENSG00000111581	NUP107	FALSE
H	HALLMARK_E2F_TARGETS	ENSG00000111602	TIMELESS	FALSE
H	HALLMARK_E2F_TARGETS	ENSG00000111665	CDCA3	FALSE
H	HALLMARK_E2F_TARGETS	ENSG00000111875	ASF1A	FALSE
H	HALLMARK_E2F_TARGETS	ENSG00000112118	MCM3	FALSE
H	HALLMARK_E2F_TARGETS	ENSG00000113368	LMNB1	FALSE
H	HALLMARK_E2F_TARGETS	ENSG00000113456	RAD1	FALSE
H	HALLMARK_E2F_TARGETS	ENSG00000113522	RAD50	FALSE
H	HALLMARK_E2F_TARGETS	ENSG00000113810	SMC4	FALSE
H	HALLMARK_E2F_TARGETS	ENSG00000115350	POLE4	FALSE
H	HALLMARK_E2F_TARGETS	ENSG00000115942	ORC2	FALSE
H	HALLMARK_E2F_TARGETS	ENSG00000117399	CDC20	FALSE
H	HALLMARK_E2F_TARGETS	ENSG00000117632	STMN1	FALSE
H	HALLMARK_E2F_TARGETS	ENSG00000117748	RPA2	FALSE
H	HALLMARK_E2F_TARGETS	ENSG00000117751	PPP1R8	FALSE
H	HALLMARK_E2F_TARGETS	ENSG00000118007	STAG1	FALSE
H	HALLMARK_E2F_TARGETS	ENSG00000118655	DCLRE1B	FALSE
H	HALLMARK_E2F_TARGETS	ENSG00000119969	HELLS	FALSE
H	HALLMARK_E2F_TARGETS	ENSG00000120699	EXOSC8	FALSE
H	HALLMARK_E2F_TARGETS	ENSG00000120802	TMPO	FALSE
H	HALLMARK_E2F_TARGETS	ENSG00000122512	PMS2	FALSE
H	HALLMARK_E2F_TARGETS	ENSG00000122966	CIT	FALSE
H	HALLMARK_E2F_TARGETS	ENSG00000123080	CDKN2C	FALSE
H	HALLMARK_E2F_TARGETS	ENSG00000123131	PRDX4	FALSE
H	HALLMARK_E2F_TARGETS	ENSG00000123136	DDX39A	FALSE
H	HALLMARK_E2F_TARGETS	ENSG00000123975	CKS2	FALSE
H	HALLMARK_E2F_TARGETS	ENSG00000124207	CSE1L	FALSE
H	HALLMARK_E2F_TARGETS	ENSG00000124762	CDKN1A	FALSE
H	HALLMARK_E2F_TARGETS	ENSG00000124789	NUP153	FALSE
H	HALLMARK_E2F_TARGETS	ENSG00000124795	DEK	FALSE
H	HALLMARK_E2F_TARGETS	ENSG00000125835	SNRPB	FALSE
H	HALLMARK_E2F_TARGETS	ENSG00000126787	DLGAP5	FALSE
H	HALLMARK_E2F_TARGETS	ENSG00000128050	PAICS	FALSE
H	HALLMARK_E2F_TARGETS	ENSG00000128951	DUT	FALSE
H	HALLMARK_E2F_TARGETS	ENSG00000129173	E2F8	FALSE
H	HALLMARK_E2F_TARGETS	ENSG00000129351	ILF3	FALSE
H	HALLMARK_E2F_TARGETS	ENSG00000130816	DNMT1	FALSE
[truncated: 6,175 more rows]

## Sheet: Supplementary Table 4B
Supplementary Table 4. Bulk-RNAseq-iMG and ATVTREM2 10mpk
GSEA Stats iMG
comparison	collection	name	ngenes	NES	ES	pval	fdr	mean.logFC	mean.t
ATV:TREM2 vs control	H	HALLMARK_ADIPOGENESIS	169	-0.993936	-0.214741	0.469307	0.521452	0.000234834	-0.044933
ATV:TREM2 vs control	H	HALLMARK_ALLOGRAFT_REJECTION	141	1.3215	0.29703	0.0433404	0.103191	0.045003	0.228737
ATV:TREM2 vs control	H	HALLMARK_ANDROGEN_RESPONSE	86	-1.47853	-0.36016	0.0104122	0.0371865	-0.106994	-0.517654
ATV:TREM2 vs control	H	HALLMARK_ANGIOGENESIS	25	-1.77779	-0.565383	0.00342865	0.0171432	0.00485999	-0.720706
ATV:TREM2 vs control	H	HALLMARK_APICAL_JUNCTION	119	-1.18465	-0.270071	0.142857	0.223664	-0.015019	-0.219183
ATV:TREM2 vs control	H	HALLMARK_APICAL_SURFACE	18	0.94767	0.327233	0.540541	0.587544	0.00515951	0.126754
ATV:TREM2 vs control	H	HALLMARK_APOPTOSIS	135	-1.38702	-0.310954	0.0352137	0.0938699	-0.0502443	-0.342241
ATV:TREM2 vs control	H	HALLMARK_BILE_ACID_METABOLISM	68	-0.76065	-0.195061	0.915222	0.953356	-0.00341718	-0.135197
ATV:TREM2 vs control	H	HALLMARK_CHOLESTEROL_HOMEOSTASIS	62	-1.43164	-0.371603	0.0351197	0.0938699	-0.0921209	-0.453097
ATV:TREM2 vs control	H	HALLMARK_COAGULATION	82	-1.40275	-0.344298	0.0356705	0.0938699	-0.154505	-0.616657
ATV:TREM2 vs control	H	HALLMARK_COMPLEMENT	156	-1.24861	-0.27383	0.0503018	0.114118	-0.0852969	-0.351377
ATV:TREM2 vs control	H	HALLMARK_DNA_REPAIR	137	1.12224	0.252938	0.212302	0.294863	0.0743229	0.135013
ATV:TREM2 vs control	H	HALLMARK_E2F_TARGETS	193	3.03322	0.654671	1.97185e-29	5.71838e-28	0.512711	1.66952
ATV:TREM2 vs control	H	HALLMARK_EPITHELIAL_MESENCHYMAL_TRANSITION	137	1.23045	0.277327	0.109127	0.181878	-0.0100849	-0.0676402
ATV:TREM2 vs control	H	HALLMARK_ESTROGEN_RESPONSE_EARLY	137	-1.3139	-0.292918	0.057059	0.114118	-0.0641146	-0.319332
ATV:TREM2 vs control	H	HALLMARK_ESTROGEN_RESPONSE_LATE	128	1.52391	0.348021	0.00668998	0.02801	0.0957441	0.144615
ATV:TREM2 vs control	H	HALLMARK_FATTY_ACID_METABOLISM	127	0.989308	0.226016	0.467197	0.521452	-0.0429996	-0.0715108
ATV:TREM2 vs control	H	HALLMARK_G2M_CHECKPOINT	186	3.02922	0.656997	2.28735e-29	5.71838e-28	0.569647	1.75363
ATV:TREM2 vs control	H	HALLMARK_GLYCOLYSIS	153	1.24816	0.275848	0.0811881	0.150348	-0.0206054	-0.0995249
ATV:TREM2 vs control	H	HALLMARK_HEDGEHOG_SIGNALING	21	-1.06761	-0.35498	0.343558	0.418974	-0.238894	-0.520803
ATV:TREM2 vs control	H	HALLMARK_HEME_METABOLISM	146	-1.07726	-0.238117	0.286282	0.376687	-0.0478564	-0.224468
ATV:TREM2 vs control	H	HALLMARK_HYPOXIA	147	-1.3539	-0.299331	0.0316362	0.0938699	-0.124421	-0.428616
ATV:TREM2 vs control	H	HALLMARK_IL2_STAT5_SIGNALING	154	-1.66222	-0.365901	0.000258115	0.00218933	-0.140571	-0.580376
ATV:TREM2 vs control	H	HALLMARK_IL6_JAK_STAT3_SIGNALING	69	-1.1979	-0.305291	0.151631	0.229745	-0.16955	-0.44529
ATV:TREM2 vs control	H	HALLMARK_INFLAMMATORY_RESPONSE	158	-1.2907	-0.282975	0.0410036	0.102509	-0.0663794	-0.236491
ATV:TREM2 vs control	H	HALLMARK_INTERFERON_ALPHA_RESPONSE	94	-1.15197	-0.273737	0.219231	0.296258	-0.219493	-0.402732
ATV:TREM2 vs control	H	HALLMARK_INTERFERON_GAMMA_RESPONSE	184	-1.22953	-0.26231	0.0544355	0.114118	-0.154651	-0.289369
ATV:TREM2 vs control	H	HALLMARK_KRAS_SIGNALING_DN	51	0.811773	0.218017	0.793878	0.844551	-0.0469044	-0.0555091
ATV:TREM2 vs control	H	HALLMARK_KRAS_SIGNALING_UP	137	-1.26647	-0.282345	0.0662651	0.127433	0.0234914	-0.088791
ATV:TREM2 vs control	H	HALLMARK_MITOTIC_SPINDLE	185	2.0653	0.447468	2.17177e-08	3.61962e-07	0.23987	0.676226
ATV:TREM2 vs control	H	HALLMARK_MTORC1_SIGNALING	190	-1.06262	-0.226664	0.300412	0.385143	0.0413453	-0.0243175
ATV:TREM2 vs control	H	HALLMARK_MYC_TARGETS_V1	196	1.64622	0.35456	0.00026272	0.00218933	0.0828299	0.388216
ATV:TREM2 vs control	H	HALLMARK_MYC_TARGETS_V2	55	1.27916	0.340593	0.0985626	0.169936	0.0338634	0.29863
ATV:TREM2 vs control	H	HALLMARK_MYOGENESIS	103	-1.64542	-0.384758	0.00139592	0.0077551	-0.0771087	-0.511348
ATV:TREM2 vs control	H	HALLMARK_NOTCH_SIGNALING	28	-1.36997	-0.424157	0.0850202	0.151822	-0.10266	-0.672945
ATV:TREM2 vs control	H	HALLMARK_OXIDATIVE_PHOSPHORYLATION	194	-0.753157	-0.159908	0.995935	0.995935	-0.0225344	-0.0530529
ATV:TREM2 vs control	H	HALLMARK_P53_PATHWAY	168	1.18068	0.25959	0.143145	0.223664	0.0130472	0.0705523
ATV:TREM2 vs control	H	HALLMARK_PANCREAS_BETA_CELLS	14	-0.472995	-0.175528	0.983673	0.995935	-0.0983491	-0.030844
ATV:TREM2 vs control	H	HALLMARK_PEROXISOME	83	-1.16498	-0.285297	0.194231	0.277473	-0.0871308	-0.381363
ATV:TREM2 vs control	H	HALLMARK_PI3K_AKT_MTOR_SIGNALING	88	-1.07673	-0.259753	0.31068	0.38835	-0.0373062	-0.254615
ATV:TREM2 vs control	H	HALLMARK_PROTEIN_SECRETION	90	-1.37369	-0.329931	0.0266324	0.0887747	-0.110758	-0.552832
ATV:TREM2 vs control	H	HALLMARK_REACTIVE_OXYGEN_SPECIES_PATHWAY	44	-1.39139	-0.386511	0.0550098	0.114118	-0.109033	-0.623926
ATV:TREM2 vs control	H	HALLMARK_SPERMATOGENESIS	62	1.91509	0.499382	0.00023447	0.00218933	0.332675	0.96364
ATV:TREM2 vs control	H	HALLMARK_TGF_BETA_SIGNALING	52	-1.84742	-0.498561	0.000347646	0.00248318	-0.204233	-0.969652
ATV:TREM2 vs control	H	HALLMARK_TNFA_SIGNALING_VIA_NFKB	181	-1.59483	-0.340272	0.00079826	0.00498912	-0.120812	-0.400029
ATV:TREM2 vs control	H	HALLMARK_UNFOLDED_PROTEIN_RESPONSE	108	-1.52555	-0.354512	0.00686523	0.02801	-0.122494	-0.552722
ATV:TREM2 vs control	H	HALLMARK_UV_RESPONSE_DN	118	-1.0018	-0.229328	0.464143	0.521452	-0.0251771	-0.217466
ATV:TREM2 vs control	H	HALLMARK_UV_RESPONSE_UP	125	-1.47815	-0.336464	0.00728259	0.02801	-0.0937286	-0.313091
ATV:TREM2 vs control	H	HALLMARK_WNT_BETA_CATENIN_SIGNALING	28	-1.03743	-0.321197	0.41498	0.494024	-0.19583	-0.362287
ATV:TREM2 vs control	H	HALLMARK_XENOBIOTIC_METABOLISM	131	-1.14535	-0.257758	0.190855	0.277473	-0.0135218	-0.255858
anti-TREM2 vs control	H	HALLMARK_ADIPOGENESIS	169	-1.07375	-0.23624	0.287273	0.473967	0.00890667	-0.169177
anti-TREM2 vs control	H	HALLMARK_ALLOGRAFT_REJECTION	141	1.76715	0.398797	5.9685e-05	0.00059685	0.159808	0.495048
anti-TREM2 vs control	H	HALLMARK_ANDROGEN_RESPONSE	86	-1.23147	-0.303705	0.120527	0.251099	-0.0325135	-0.26838
anti-TREM2 vs control	H	HALLMARK_ANGIOGENESIS	25	-1.95611	-0.631174	0.000531135	0.00359388	-0.25301	-1.5329
anti-TREM2 vs control	H	HALLMARK_APICAL_JUNCTION	119	-1.00213	-0.234145	0.44382	0.599757	-0.0362997	-0.124552
anti-TREM2 vs control	H	HALLMARK_APICAL_SURFACE	18	0.811695	0.274415	0.741683	0.806177	0.0613992	0.10948
anti-TREM2 vs control	H	HALLMARK_APOPTOSIS	135	-1.28327	-0.293373	0.0643939	0.148888	0.0764253	-0.13252
anti-TREM2 vs control	H	HALLMARK_BILE_ACID_METABOLISM	68	1.07078	0.271279	0.336887	0.510435	0.131175	0.204416
anti-TREM2 vs control	H	HALLMARK_CHOLESTEROL_HOMEOSTASIS	62	-1.38124	-0.362772	0.0566038	0.141509	-0.0429215	-0.467016
anti-TREM2 vs control	H	HALLMARK_COAGULATION	82	-1.67354	-0.412369	0.0033917	0.0141321	-0.0914613	-0.646136
anti-TREM2 vs control	H	HALLMARK_COMPLEMENT	156	0.939347	0.209403	0.603486	0.740548	0.049248	0.067434
anti-TREM2 vs control	H	HALLMARK_DNA_REPAIR	137	0.931445	0.209928	0.633684	0.740548	0.0902499	0.0928993
anti-TREM2 vs control	H	HALLMARK_E2F_TARGETS	193	2.95782	0.633141	3.13184e-28	7.82959e-27	0.560932	1.68559
anti-TREM2 vs control	H	HALLMARK_EPITHELIAL_MESENCHYMAL_TRANSITION	137	-1.40171	-0.320359	0.0293848	0.0891049	-0.132021	-0.423492
anti-TREM2 vs control	H	HALLMARK_ESTROGEN_RESPONSE_EARLY	137	-1.12514	-0.25715	0.223909	0.38605	0.0148148	-0.133793
anti-TREM2 vs control	H	HALLMARK_ESTROGEN_RESPONSE_LATE	128	1.31018	0.299806	0.0306598	0.0891049	0.162401	0.232488
anti-TREM2 vs control	H	HALLMARK_FATTY_ACID_METABOLISM	127	0.910847	0.208887	0.697425	0.774917	0.0544297	0.0825947
anti-TREM2 vs control	H	HALLMARK_G2M_CHECKPOINT	186	2.97018	0.643175	1.37197e-28	6.85985e-27	0.604617	1.80866
anti-TREM2 vs control	H	HALLMARK_GLYCOLYSIS	153	-1.44481	-0.323469	0.00840188	0.0300067	-0.0163734	-0.358518
anti-TREM2 vs control	H	HALLMARK_HEDGEHOG_SIGNALING	21	0.622231	0.203699	0.949698	0.949698	-0.0529586	-0.0402363
anti-TREM2 vs control	H	HALLMARK_HEME_METABOLISM	146	-0.78622	-0.178517	0.919847	0.93862	0.0285403	-0.0664979
anti-TREM2 vs control	H	HALLMARK_HYPOXIA	147	-1.62448	-0.368884	0.000692058	0.00384477	-0.0478271	-0.43854
anti-TREM2 vs control	H	HALLMARK_IL2_STAT5_SIGNALING	154	-1.32895	-0.296806	0.05	0.131579	0.0486248	-0.233214
anti-TREM2 vs control	H	HALLMARK_IL6_JAK_STAT3_SIGNALING	69	-0.91724	-0.234841	0.636872	0.740548	0.169372	0.0951012
anti-TREM2 vs control	H	HALLMARK_INFLAMMATORY_RESPONSE	158	-1.13386	-0.252109	0.211009	0.376802	0.0741757	-0.0451489
anti-TREM2 vs control	H	HALLMARK_INTERFERON_ALPHA_RESPONSE	94	1.65867	0.39681	0.00108032	0.00540158	0.30363	0.707038
anti-TREM2 vs control	H	HALLMARK_INTERFERON_GAMMA_RESPONSE	184	1.67596	0.362501	3.59577e-05	0.000449472	0.336009	0.638573
anti-TREM2 vs control	H	HALLMARK_KRAS_SIGNALING_DN	51	0.788503	0.214188	0.823266	0.857569	0.114491	0.11891
anti-TREM2 vs control	H	HALLMARK_KRAS_SIGNALING_UP	137	-1.18973	-0.271911	0.142315	0.273683	0.132887	0.0751265
anti-TREM2 vs control	H	HALLMARK_MITOTIC_SPINDLE	185	1.85841	0.402624	5.58713e-07	9.31188e-06	0.263096	0.649506
anti-TREM2 vs control	H	HALLMARK_MTORC1_SIGNALING	190	0.936156	0.200561	0.617711	0.740548	0.0768152	0.00697537
anti-TREM2 vs control	H	HALLMARK_MYC_TARGETS_V1	196	1.5869	0.339402	0.000171889	0.0014324	0.114324	0.391668
anti-TREM2 vs control	H	HALLMARK_MYC_TARGETS_V2	55	0.982052	0.259876	0.484848	0.637959	0.0567766	0.206611
anti-TREM2 vs control	H	HALLMARK_MYOGENESIS	103	-1.63425	-0.392335	0.00121599	0.00552723	-0.0833778	-0.633473
anti-TREM2 vs control	H	HALLMARK_NOTCH_SIGNALING	28	-1.41886	-0.441105	0.0655106	0.148888	-0.0840266	-0.68712
anti-TREM2 vs control	H	HALLMARK_OXIDATIVE_PHOSPHORYLATION	194	-1.00807	-0.218899	0.422303	0.586533	0.0337614	-0.0761682
anti-TREM2 vs control	H	HALLMARK_P53_PATHWAY	168	1.067	0.234422	0.29386	0.473967	0.0653393	0.0976357
anti-TREM2 vs control	H	HALLMARK_PANCREAS_BETA_CELLS	14	1.29571	0.471448	0.162109	0.300203	0.122691	0.711516
anti-TREM2 vs control	H	HALLMARK_PEROXISOME	83	-1.39925	-0.345733	0.0320778	0.0891049	-0.0638036	-0.48467
anti-TREM2 vs control	H	HALLMARK_PI3K_AKT_MTOR_SIGNALING	88	-0.922461	-0.225972	0.611632	0.740548	0.0389783	-0.0477469
anti-TREM2 vs control	H	HALLMARK_PROTEIN_SECRETION	90	-0.844181	-0.20668	0.786792	0.837013	-0.0144803	-0.147603
anti-TREM2 vs control	H	HALLMARK_REACTIVE_OXYGEN_SPECIES_PATHWAY	44	-1.25952	-0.352526	0.131429	0.262857	-0.0627822	-0.529405
anti-TREM2 vs control	H	HALLMARK_SPERMATOGENESIS	62	1.8069	0.468287	0.000575021	0.00359388	0.259935	0.853085
anti-TREM2 vs control	H	HALLMARK_TGF_BETA_SIGNALING	52	-1.70041	-0.455358	0.00594848	0.0228788	-0.150004	-0.91559
anti-TREM2 vs control	H	HALLMARK_TNFA_SIGNALING_VIA_NFKB	181	1.0171	0.22029	0.377483	0.539262	0.113313	0.0962112
anti-TREM2 vs control	H	HALLMARK_UNFOLDED_PROTEIN_RESPONSE	108	-1.30299	-0.309736	0.0707635	0.153834	-0.0426991	-0.400594
anti-TREM2 vs control	H	HALLMARK_UV_RESPONSE_DN	118	-0.900333	-0.210378	0.675978	0.768156	-0.0220184	-0.113629
anti-TREM2 vs control	H	HALLMARK_UV_RESPONSE_UP	125	-1.0359	-0.239147	0.36194	0.532265	0.0416659	-0.0943695
anti-TREM2 vs control	H	HALLMARK_WNT_BETA_CATENIN_SIGNALING	28	1.08238	0.336679	0.329193	0.510435	0.0122941	0.151101
anti-TREM2 vs control	H	HALLMARK_XENOBIOTIC_METABOLISM	131	-1.37812	-0.316452	0.019508	0.0650265	-0.0155874	-0.338101
MCSF vs control	H	HALLMARK_ADIPOGENESIS	169	0.971939	0.197967	0.546638	0.700818	0.00536666	0.0084223
MCSF vs control	H	HALLMARK_ALLOGRAFT_REJECTION	141	-1.42353	-0.304736	0.0173677	0.0542739	-0.0770964	-0.24739
MCSF vs control	H	HALLMARK_ANDROGEN_RESPONSE	86	-0.625737	-0.146201	0.992395	0.993521	-0.0127666	-0.0636453
MCSF vs control	H	HALLMARK_ANGIOGENESIS	25	-1.95879	-0.589435	0.000779108	0.00324628	-0.252545	-0.76328
MCSF vs control	H	HALLMARK_APICAL_JUNCTION	119	-1.19488	-0.26431	0.14611	0.243517	-0.0422003	-0.164238
MCSF vs control	H	HALLMARK_APICAL_SURFACE	18	-0.715894	-0.235998	0.861878	0.936824	-0.0442852	-0.169645
MCSF vs control	H	HALLMARK_APOPTOSIS	135	-1.43437	-0.310983	0.00597227	0.0199076	-0.0596968	-0.242682
MCSF vs control	H	HALLMARK_BILE_ACID_METABOLISM	68	-0.899606	-0.218997	0.666667	0.813008	-0.012874	-0.103915
MCSF vs control	H	HALLMARK_CHOLESTEROL_HOMEOSTASIS	62	-1.04766	-0.260359	0.371747	0.531067	-0.0158381	-0.0804746
MCSF vs control	H	HALLMARK_COAGULATION	82	-1.44391	-0.339228	0.0232197	0.0682933	-0.0881563	-0.289872
MCSF vs control	H	HALLMARK_COMPLEMENT	156	-1.51399	-0.320355	0.00340417	0.0121578	-0.0622639	-0.250129
MCSF vs control	H	HALLMARK_DNA_REPAIR	137	-1.37727	-0.29664	0.0291087	0.0808574	-0.0153543	-0.144297
MCSF vs control	H	HALLMARK_E2F_TARGETS	193	1.66518	0.332546	0.000248233	0.00174827	0.105266	0.285466
MCSF vs control	H	HALLMARK_EPITHELIAL_MESENCHYMAL_TRANSITION	137	-2.35893	-0.508074	5.33899e-11	2.66949e-09	-0.250924	-0.590371
MCSF vs control	H	HALLMARK_ESTROGEN_RESPONSE_EARLY	137	-1.34879	-0.290507	0.0347607	0.0914754	-0.0687254	-0.241025
MCSF vs control	H	HALLMARK_ESTROGEN_RESPONSE_LATE	128	-1.08055	-0.234693	0.304267	0.461011	-0.0489258	-0.157303
MCSF vs control	H	HALLMARK_FATTY_ACID_METABOLISM	127	0.829811	0.176868	0.88172	0.938	0.0164716	0.0107197
MCSF vs control	H	HALLMARK_G2M_CHECKPOINT	186	1.86366	0.375567	3.82141e-06	4.77676e-05	0.104453	0.346488
MCSF vs control	H	HALLMARK_GLYCOLYSIS	153	-1.2769	-0.27057	0.0567766	0.129038	-0.0582384	-0.20608
MCSF vs control	H	HALLMARK_HEDGEHOG_SIGNALING	21	-0.77521	-0.244526	0.795203	0.90888	-0.0559811	-0.162478
MCSF vs control	H	HALLMARK_HEME_METABOLISM	146	0.686931	0.142951	0.993521	0.993521	-0.02249	-0.0513612
MCSF vs control	H	HALLMARK_HYPOXIA	147	-1.85687	-0.396303	9.45358e-06	7.90738e-05	-0.112956	-0.398765
MCSF vs control	H	HALLMARK_IL2_STAT5_SIGNALING	154	-1.64645	-0.348426	0.000531478	0.00241581	-0.0826824	-0.306556
MCSF vs control	H	HALLMARK_IL6_JAK_STAT3_SIGNALING	69	-1.14052	-0.277315	0.232342	0.363034	-0.106505	-0.243083
MCSF vs control	H	HALLMARK_INFLAMMATORY_RESPONSE	158	-1.85541	-0.392322	9.48885e-06	7.90738e-05	-0.120376	-0.403012
MCSF vs control	H	HALLMARK_INTERFERON_ALPHA_RESPONSE	94	-1.7489	-0.402832	0.000349654	0.00174827	-0.193287	-0.390309
MCSF vs control	H	HALLMARK_INTERFERON_GAMMA_RESPONSE	184	-1.82952	-0.377508	3.73522e-06	4.77676e-05	-0.139673	-0.353305
MCSF vs control	H	HALLMARK_KRAS_SIGNALING_DN	51	0.656958	0.167299	0.967391	0.993521	-0.0461913	-0.0755482
MCSF vs control	H	HALLMARK_KRAS_SIGNALING_UP	137	-1.14962	-0.247609	0.195489	0.315304	-0.0597048	-0.146908
MCSF vs control	H	HALLMARK_MITOTIC_SPINDLE	185	1.24518	0.251084	0.0800261	0.166721	0.0422928	0.143362
MCSF vs control	H	HALLMARK_MTORC1_SIGNALING	190	-1.47202	-0.302136	0.00292513	0.0112505	-0.0443521	-0.237392
MCSF vs control	H	HALLMARK_MYC_TARGETS_V1	196	0.873529	0.174132	0.817992	0.90888	0.0051966	0.022366
MCSF vs control	H	HALLMARK_MYC_TARGETS_V2	55	0.968516	0.242257	0.508811	0.687582	0.0276381	0.133266
MCSF vs control	H	HALLMARK_MYOGENESIS	103	-0.934596	-0.211069	0.595903	0.744879	-0.0201732	-0.0558107
MCSF vs control	H	HALLMARK_NOTCH_SIGNALING	28	-1.26748	-0.372743	0.142056	0.243517	-0.119417	-0.390631
MCSF vs control	H	HALLMARK_OXIDATIVE_PHOSPHORYLATION	194	1.22154	0.244049	0.060166	0.130796	0.0164935	0.0743612
MCSF vs control	H	HALLMARK_P53_PATHWAY	168	-1.01608	-0.212314	0.399625	0.555034	-0.0310895	-0.0933677
MCSF vs control	H	HALLMARK_PANCREAS_BETA_CELLS	14	-0.751262	-0.264023	0.80334	0.90888	-0.0421998	-0.154967
MCSF vs control	H	HALLMARK_PEROXISOME	83	0.842583	0.192162	0.796178	0.90888	0.00408199	-0.0283735
MCSF vs control	H	HALLMARK_PI3K_AKT_MTOR_SIGNALING	88	-1.23732	-0.288655	0.112811	0.208909	-0.0447188	-0.214211
MCSF vs control	H	HALLMARK_PROTEIN_SECRETION	90	-1.32152	-0.30675	0.0533333	0.129038	-0.0526383	-0.242285
MCSF vs control	H	HALLMARK_REACTIVE_OXYGEN_SPECIES_PATHWAY	44	-1.38838	-0.366178	0.0566728	0.129038	-0.0654657	-0.30207
MCSF vs control	H	HALLMARK_SPERMATOGENESIS	62	1.31101	0.319412	0.0926724	0.185345	0.0578013	0.143956
MCSF vs control	H	HALLMARK_TGF_BETA_SIGNALING	52	-1.83739	-0.472251	0.000281576	0.00174827	-0.117125	-0.478979
MCSF vs control	H	HALLMARK_TNFA_SIGNALING_VIA_NFKB	181	-1.9949	-0.411791	1.01619e-07	2.54047e-06	-0.148282	-0.432363
MCSF vs control	H	HALLMARK_UNFOLDED_PROTEIN_RESPONSE	108	-1.25452	-0.280312	0.101124	0.194468	-0.0649155	-0.246337
MCSF vs control	H	HALLMARK_UV_RESPONSE_DN	118	-1.716	-0.379148	0.000334885	0.00174827	-0.112487	-0.360604
MCSF vs control	H	HALLMARK_UV_RESPONSE_UP	125	-0.970853	-0.211937	0.535581	0.700818	-0.032073	-0.102337
MCSF vs control	H	HALLMARK_WNT_BETA_CATENIN_SIGNALING	28	-1.30387	-0.383444	0.121495	0.216956	-0.0565034	-0.164987
MCSF vs control	H	HALLMARK_XENOBIOTIC_METABOLISM	131	-1.07026	-0.231787	0.320298	0.471026	-0.0179918	-0.105287
TGFb vs control	H	HALLMARK_ADIPOGENESIS	169	1.32735	0.298166	0.0251454	0.0967132	0.0610974	0.243807
TGFb vs control	H	HALLMARK_ALLOGRAFT_REJECTION	141	-1.58269	-0.368823	0.00154253	0.0110181	-0.0869673	-0.313703
TGFb vs control	H	HALLMARK_ANDROGEN_RESPONSE	86	-1.11676	-0.282567	0.253846	0.343035	-0.0172257	-0.0976488
TGFb vs control	H	HALLMARK_ANGIOGENESIS	25	-1.49599	-0.484438	0.0486239	0.137061	-0.277589	-0.657065
TGFb vs control	H	HALLMARK_APICAL_JUNCTION	119	-1.82217	-0.433355	4.32291e-05	0.000720485	-0.112889	-0.458545
TGFb vs control	H	HALLMARK_APICAL_SURFACE	18	-1.56658	-0.547483	0.0309369	0.110489	-0.234701	-0.43247
TGFb vs control	H	HALLMARK_APOPTOSIS	135	-1.47686	-0.344916	0.00589354	0.0368346	-0.0887372	-0.293345
TGFb vs control	H	HALLMARK_BILE_ACID_METABOLISM	68	1.01306	0.261641	0.400818	0.501022	0.00424846	0.0492502
TGFb vs control	H	HALLMARK_CHOLESTEROL_HOMEOSTASIS	62	-1.26009	-0.336244	0.1139	0.183709	-0.0503959	-0.263308
TGFb vs control	H	HALLMARK_COAGULATION	82	1.34582	0.337061	0.0630252	0.140674	-0.0505066	0.104299
TGFb vs control	H	HALLMARK_COMPLEMENT	156	1.22428	0.277028	0.0864979	0.166342	-0.025629	-0.0753304
TGFb vs control	H	HALLMARK_DNA_REPAIR	137	-0.861128	-0.200926	0.792776	0.825808	-0.026573	-0.0634247
TGFb vs control	H	HALLMARK_E2F_TARGETS	193	-0.894269	-0.199632	0.728302	0.774789	-0.0610678	-0.0881141
TGFb vs control	H	HALLMARK_EPITHELIAL_MESENCHYMAL_TRANSITION	137	-1.34124	-0.312951	0.0414453	0.137061	-0.22224	-0.221859
TGFb vs control	H	HALLMARK_ESTROGEN_RESPONSE_EARLY	137	-1.25707	-0.293312	0.0722433	0.150507	-0.0309359	-0.110741
TGFb vs control	H	HALLMARK_ESTROGEN_RESPONSE_LATE	128	-1.28763	-0.302918	0.0621469	0.140674	-0.0987282	-0.19327
TGFb vs control	H	HALLMARK_FATTY_ACID_METABOLISM	127	1.31669	0.30782	0.0647099	0.140674	0.0516146	0.147403
TGFb vs control	H	HALLMARK_G2M_CHECKPOINT	186	-0.847192	-0.191328	0.856311	0.856311	-0.052791	-0.0497644
TGFb vs control	H	HALLMARK_GLYCOLYSIS	153	-1.21721	-0.281204	0.094697	0.172484	-0.0710478	-0.212923
TGFb vs control	H	HALLMARK_HEDGEHOG_SIGNALING	21	-1.27281	-0.432921	0.139442	0.211276	-0.0104795	-0.346779
TGFb vs control	H	HALLMARK_HEME_METABOLISM	146	0.950164	0.216896	0.591195	0.642603	0.0215001	0.0250932
TGFb vs control	H	HALLMARK_HYPOXIA	147	-1.36725	-0.316033	0.0218766	0.0967132	-0.0650382	-0.214669
TGFb vs control	H	HALLMARK_IL2_STAT5_SIGNALING	154	-1.354	-0.312336	0.0248399	0.0967132	-0.0712621	-0.183182
TGFb vs control	H	HALLMARK_IL6_JAK_STAT3_SIGNALING	69	-0.948931	-0.247663	0.551923	0.613248	-0.0158332	-0.0702112
TGFb vs control	H	HALLMARK_INFLAMMATORY_RESPONSE	158	-1.23301	-0.284049	0.0965909	0.172484	-0.0312338	-0.0778859
TGFb vs control	H	HALLMARK_INTERFERON_ALPHA_RESPONSE	94	-2.09737	-0.519781	9.51425e-07	2.37856e-05	-0.411495	-0.788999
TGFb vs control	H	HALLMARK_INTERFERON_GAMMA_RESPONSE	184	-2.05353	-0.463514	1.12387e-08	5.61934e-07	-0.280474	-0.627106
TGFb vs control	H	HALLMARK_KRAS_SIGNALING_DN	51	-1.40265	-0.386906	0.0557692	0.139423	-0.159439	-0.33472
TGFb vs control	H	HALLMARK_KRAS_SIGNALING_UP	137	-1.62041	-0.378088	0.00126366	0.0105305	-0.0875261	-0.209395
TGFb vs control	H	HALLMARK_MITOTIC_SPINDLE	185	-1.2014	-0.271457	0.110465	0.183709	-0.0810414	-0.211513
TGFb vs control	H	HALLMARK_MTORC1_SIGNALING	190	-1.011	-0.226726	0.411765	0.502122	-0.0237425	-0.0852933
TGFb vs control	H	HALLMARK_MYC_TARGETS_V1	196	1.12163	0.246139	0.19958	0.277194	0.0291504	0.16592
TGFb vs control	H	HALLMARK_MYC_TARGETS_V2	55	1.44075	0.389185	0.0520833	0.137061	0.0472672	0.329452
TGFb vs control	H	HALLMARK_MYOGENESIS	103	-1.44791	-0.353455	0.0143092	0.0715459	-0.0933144	-0.296659
TGFb vs control	H	HALLMARK_NOTCH_SIGNALING	28	1.01738	0.314784	0.421782	0.502122	-0.0259838	-0.0979755
TGFb vs control	H	HALLMARK_OXIDATIVE_PHOSPHORYLATION	194	1.29633	0.285182	0.049688	0.137061	0.0424595	0.25392
TGFb vs control	H	HALLMARK_P53_PATHWAY	168	-1.23962	-0.284494	0.084453	0.166342	0.0110293	-0.0547114
TGFb vs control	H	HALLMARK_PANCREAS_BETA_CELLS	14	1.27698	0.482646	0.174897	0.249853	0.0556754	0.414872
TGFb vs control	H	HALLMARK_PEROXISOME	83	0.969845	0.242894	0.494692	0.56215	0.0124504	0.0849237
TGFb vs control	H	HALLMARK_PI3K_AKT_MTOR_SIGNALING	88	-1.36729	-0.342766	0.0483271	0.137061	-0.0832547	-0.348901
TGFb vs control	H	HALLMARK_PROTEIN_SECRETION	90	-1.11181	-0.277137	0.26729	0.351697	-0.0197935	-0.14003
TGFb vs control	H	HALLMARK_REACTIVE_OXYGEN_SPECIES_PATHWAY	44	-1.27517	-0.363271	0.120858	0.18884	-0.0576277	-0.324653
TGFb vs control	H	HALLMARK_SPERMATOGENESIS	62	-1.1821	-0.315432	0.167954	0.246991	-0.0670501	-0.234349
TGFb vs control	H	HALLMARK_TGF_BETA_SIGNALING	52	2.04528	0.558673	6.96429e-05	0.000870536	0.138705	0.726897
TGFb vs control	H	HALLMARK_TNFA_SIGNALING_VIA_NFKB	181	-1.61129	-0.364037	0.000526663	0.00526663	-0.073197	-0.268114
TGFb vs control	H	HALLMARK_UNFOLDED_PROTEIN_RESPONSE	108	-1.00729	-0.243345	0.43346	0.504023	-0.0620837	-0.136771
TGFb vs control	H	HALLMARK_UV_RESPONSE_DN	118	1.0349	0.24356	0.361345	0.463262	-0.0953563	0.0154426
TGFb vs control	H	HALLMARK_UV_RESPONSE_UP	125	-1.22181	-0.289213	0.104563	0.180281	-0.0102151	-0.16674
TGFb vs control	H	HALLMARK_WNT_BETA_CATENIN_SIGNALING	28	-0.764233	-0.243602	0.853119	0.856311	-0.0181771	-0.0487789
TGFb vs control	H	HALLMARK_XENOBIOTIC_METABOLISM	131	1.42763	0.332439	0.0119773	0.0665406	0.0351841	0.184496
LPS vs control	H	HALLMARK_ADIPOGENESIS	169	-1.06906	-0.24511	0.284483	0.399106	-0.00716416	-0.18986
LPS vs control	H	HALLMARK_ALLOGRAFT_REJECTION	141	2.35436	0.636655	2.39531e-13	2.39531e-12	0.712446	2.49838
LPS vs control	H	HALLMARK_ANDROGEN_RESPONSE	86	1.10927	0.320898	0.287356	0.399106	0.0309326	0.308059
LPS vs control	H	HALLMARK_ANGIOGENESIS	25	-2.12427	-0.698933	5.28554e-05	0.000264277	-0.475376	-2.52702
LPS vs control	H	HALLMARK_APICAL_JUNCTION	119	1.33015	0.369013	0.0444744	0.106027	0.118965	0.583973
LPS vs control	H	HALLMARK_APICAL_SURFACE	18	1.34672	0.533923	0.106762	0.205311	0.350714	1.78841
LPS vs control	H	HALLMARK_APOPTOSIS	135	1.4217	0.387558	0.0170099	0.0531559	0.304037	0.653829
LPS vs control	H	HALLMARK_BILE_ACID_METABOLISM	68	1.07228	0.319947	0.329446	0.422367	0.0868441	0.357151
LPS vs control	H	HALLMARK_CHOLESTEROL_HOMEOSTASIS	62	-1.60065	-0.432615	0.00316709	0.011311	-0.14815	-0.924893
LPS vs control	H	HALLMARK_COAGULATION	82	1.31872	0.385196	0.0808824	0.168505	0.100546	0.60978
LPS vs control	H	HALLMARK_COMPLEMENT	156	2.10652	0.565097	1.14951e-09	8.21076e-09	0.541174	1.84776
LPS vs control	H	HALLMARK_DNA_REPAIR	137	-0.656105	-0.156146	1	1	0.0270779	-0.0580059
LPS vs control	H	HALLMARK_E2F_TARGETS	193	0.845364	0.221379	0.820322	0.86057	0.1056	0.322071
LPS vs control	H	HALLMARK_EPITHELIAL_MESENCHYMAL_TRANSITION	137	1.07974	0.293299	0.311346	0.409665	-0.15303	-0.167001
LPS vs control	H	HALLMARK_ESTROGEN_RESPONSE_EARLY	137	0.915494	0.248684	0.641161	0.728592	-0.0252749	0.0518894
LPS vs control	H	HALLMARK_ESTROGEN_RESPONSE_LATE	128	1.15101	0.315653	0.209893	0.338537	0.0487155	0.244932
LPS vs control	H	HALLMARK_FATTY_ACID_METABOLISM	127	-1.13006	-0.271746	0.162791	0.271318	-0.0196886	-0.256089
LPS vs control	H	HALLMARK_G2M_CHECKPOINT	186	1.32018	0.346668	0.035761	0.0941079	0.19055	0.701902
LPS vs control	H	HALLMARK_GLYCOLYSIS	153	-1.13058	-0.265347	0.151899	0.261894	-0.01906	-0.128719
LPS vs control	H	HALLMARK_HEDGEHOG_SIGNALING	21	0.933504	0.351707	0.561433	0.673646	0.224714	0.325754
LPS vs control	H	HALLMARK_HEME_METABOLISM	146	1.19528	0.321594	0.14902	0.261894	0.135524	0.604877
LPS vs control	H	HALLMARK_HYPOXIA	147	1.43245	0.385661	0.00901221	0.0300407	0.184897	0.643787
LPS vs control	H	HALLMARK_IL2_STAT5_SIGNALING	154	1.39855	0.37495	0.0298714	0.0829762	0.264511	0.638805
LPS vs control	H	HALLMARK_IL6_JAK_STAT3_SIGNALING	69	1.94946	0.582251	4.57204e-05	0.000254002	0.989083	2.44959
LPS vs control	H	HALLMARK_INFLAMMATORY_RESPONSE	158	2.69319	0.719001	1.23565e-24	3.08913e-23	1.37478	3.88789
LPS vs control	H	HALLMARK_INTERFERON_ALPHA_RESPONSE	94	2.5547	0.727971	2.65925e-16	3.32407e-15	1.25011	3.43044
LPS vs control	H	HALLMARK_INTERFERON_GAMMA_RESPONSE	184	2.75407	0.723464	3.34075e-29	1.67037e-27	1.26767	3.65336
LPS vs control	H	HALLMARK_KRAS_SIGNALING_DN	51	1.46114	0.460218	0.0489297	0.109769	0.445138	1.08504
LPS vs control	H	HALLMARK_KRAS_SIGNALING_UP	137	1.67979	0.456295	0.000598769	0.00272168	0.390909	1.10457
LPS vs control	H	HALLMARK_MITOTIC_SPINDLE	185	0.830085	0.218061	0.837905	0.86057	0.0757817	0.232387
LPS vs control	H	HALLMARK_MTORC1_SIGNALING	190	0.831261	0.218698	0.843358	0.86057	0.0641703	0.128023
LPS vs control	H	HALLMARK_MYC_TARGETS_V1	196	-1.16843	-0.265057	0.133005	0.246305	-0.0641509	-0.386533
LPS vs control	H	HALLMARK_MYC_TARGETS_V2	55	-1.43841	-0.401789	0.0297078	0.0829762	-0.178439	-0.656306
LPS vs control	H	HALLMARK_MYOGENESIS	103	-1.8484	-0.455905	3.2766e-05	0.000204788	-0.282672	-1.03248
LPS vs control	H	HALLMARK_NOTCH_SIGNALING	28	0.91904	0.326782	0.574043	0.673646	0.111357	0.191093
LPS vs control	H	HALLMARK_OXIDATIVE_PHOSPHORYLATION	194	-2.10997	-0.479593	7.47882e-10	6.23235e-09	-0.188868	-1.12191
LPS vs control	H	HALLMARK_P53_PATHWAY	168	1.31988	0.350857	0.0504935	0.109769	0.148625	0.501446
LPS vs control	H	HALLMARK_PANCREAS_BETA_CELLS	14	1.15585	0.479893	0.277677	0.399106	0.109145	0.374933
LPS vs control	H	HALLMARK_PEROXISOME	83	-1.64284	-0.422446	0.00118019	0.00453921	-0.132208	-0.644934
LPS vs control	H	HALLMARK_PI3K_AKT_MTOR_SIGNALING	88	1.1466	0.330098	0.234286	0.354978	0.135354	0.594712
LPS vs control	H	HALLMARK_PROTEIN_SECRETION	90	0.899098	0.2585	0.672389	0.747099	0.0357383	0.243633
LPS vs control	H	HALLMARK_REACTIVE_OXYGEN_SPECIES_PATHWAY	44	1.04598	0.340177	0.398089	0.497611	0.0492257	0.0457519
LPS vs control	H	HALLMARK_SPERMATOGENESIS	62	0.862116	0.265158	0.710769	0.772575	0.160913	0.445197
LPS vs control	H	HALLMARK_TGF_BETA_SIGNALING	52	-1.39173	-0.393876	0.0445311	0.106027	-0.161226	-0.396288
LPS vs control	H	HALLMARK_TNFA_SIGNALING_VIA_NFKB	181	2.57952	0.679963	1.02648e-22	1.71079e-21	1.04643	3.24005
LPS vs control	H	HALLMARK_UNFOLDED_PROTEIN_RESPONSE	108	-0.953513	-0.234646	0.579336	0.673646	-0.0108504	-0.280536
LPS vs control	H	HALLMARK_UV_RESPONSE_DN	118	1.14587	0.317496	0.218792	0.341862	-0.0267301	0.29672
LPS vs control	H	HALLMARK_UV_RESPONSE_UP	125	1.62516	0.448238	0.000786719	0.00327799	0.285922	1.09557
LPS vs control	H	HALLMARK_WNT_BETA_CATENIN_SIGNALING	28	-1.11125	-0.357168	0.299252	0.404394	-0.131213	-0.427325
LPS vs control	H	HALLMARK_XENOBIOTIC_METABOLISM	131	1.23414	0.337115	0.101604	0.203209	0.174668	0.243134
IFNg vs control	H	HALLMARK_ADIPOGENESIS	169	0.940039	0.241961	0.608696	0.676329	-0.010414	0.0896336
IFNg vs control	H	HALLMARK_ALLOGRAFT_REJECTION	141	2.55024	0.668204	1.06864e-17	1.78107e-16	1.02736	3.67182
IFNg vs control	H	HALLMARK_ANDROGEN_RESPONSE	86	-1.15153	-0.279015	0.184028	0.270629	-0.00737813	-0.25122
IFNg vs control	H	HALLMARK_ANGIOGENESIS	25	-2.32983	-0.74808	6.60781e-07	4.71986e-06	-0.978598	-3.54478
IFNg vs control	H	HALLMARK_APICAL_JUNCTION	119	1.13278	0.302886	0.245946	0.332359	-0.0543672	0.279643
IFNg vs control	H	HALLMARK_APICAL_SURFACE	18	0.858057	0.321745	0.663462	0.721154	0.130879	0.578294
IFNg vs control	H	HALLMARK_APOPTOSIS	135	1.65917	0.438498	0.000589846	0.00196615	0.375919	1.139
IFNg vs control	H	HALLMARK_BILE_ACID_METABOLISM	68	1.17148	0.338761	0.216374	0.309106	0.146288	0.656018
IFNg vs control	H	HALLMARK_CHOLESTEROL_HOMEOSTASIS	62	-1.55931	-0.405405	0.00787862	0.0187586	-0.176915	-0.991635
IFNg vs control	H	HALLMARK_COAGULATION	82	-1.5833	-0.384323	0.00508426	0.0141229	-0.171636	-0.290696
IFNg vs control	H	HALLMARK_COMPLEMENT	156	2.10048	0.545259	5.85931e-09	4.88276e-08	0.550639	2.17198
IFNg vs control	H	HALLMARK_DNA_REPAIR	137	-0.742748	-0.168974	0.974895	0.994791	0.021314	0.0761831
IFNg vs control	H	HALLMARK_E2F_TARGETS	193	-1.44863	-0.313653	0.00178148	0.00556712	-0.367965	-0.681081
IFNg vs control	H	HALLMARK_EPITHELIAL_MESENCHYMAL_TRANSITION	137	-2.55898	-0.582163	4.4049e-15	5.50612e-14	-0.866059	-1.99132
IFNg vs control	H	HALLMARK_ESTROGEN_RESPONSE_EARLY	137	1.10453	0.289877	0.267366	0.351797	-0.112242	0.21964
IFNg vs control	H	HALLMARK_ESTROGEN_RESPONSE_LATE	128	-1.23073	-0.282693	0.0639129	0.118357	-0.188705	-0.183529
IFNg vs control	H	HALLMARK_FATTY_ACID_METABOLISM	127	0.95574	0.253554	0.553333	0.628788	0.0458344	-0.0466736
IFNg vs control	H	HALLMARK_G2M_CHECKPOINT	186	-1.37678	-0.300514	0.00765483	0.0187586	-0.339401	-0.646819
IFNg vs control	H	HALLMARK_GLYCOLYSIS	153	-1.24553	-0.278162	0.0493175	0.0948414	-0.0996675	-0.333152
IFNg vs control	H	HALLMARK_HEDGEHOG_SIGNALING	21	-1.31052	-0.440748	0.137838	0.212479	-0.0425259	-0.987335
IFNg vs control	H	HALLMARK_HEME_METABOLISM	146	1.40705	0.366672	0.0150189	0.0312893	0.130888	0.828207
IFNg vs control	H	HALLMARK_HYPOXIA	147	1.26714	0.329884	0.0945596	0.157599	0.156539	0.556995
IFNg vs control	H	HALLMARK_IL2_STAT5_SIGNALING	154	1.45026	0.376944	0.00928046	0.0210919	0.319088	0.673107
IFNg vs control	H	HALLMARK_IL6_JAK_STAT3_SIGNALING	69	2.12279	0.611928	1.38386e-06	8.64911e-06	1.11105	2.73889
IFNg vs control	H	HALLMARK_INFLAMMATORY_RESPONSE	158	2.15449	0.558298	6.95803e-10	6.95803e-09	0.815378	2.16859
IFNg vs control	H	HALLMARK_INTERFERON_ALPHA_RESPONSE	94	3.10595	0.854421	1.83986e-35	4.59964e-34	2.42406	7.62294
IFNg vs control	H	HALLMARK_INTERFERON_GAMMA_RESPONSE	184	3.37642	0.860951	1e-50	5e-49	2.41557	7.6268
IFNg vs control	H	HALLMARK_KRAS_SIGNALING_DN	51	0.943435	0.286848	0.552833	0.628788	0.239178	0.326256
IFNg vs control	H	HALLMARK_KRAS_SIGNALING_UP	137	1.203	0.315719	0.140236	0.212479	0.0236899	0.0848967
IFNg vs control	H	HALLMARK_MITOTIC_SPINDLE	185	-1.60022	-0.348787	0.0002212	0.00099305	-0.277452	-0.717124
IFNg vs control	H	HALLMARK_MTORC1_SIGNALING	190	1.22019	0.310846	0.102757	0.165737	0.0863211	0.44121
IFNg vs control	H	HALLMARK_MYC_TARGETS_V1	196	-1.60128	-0.345124	0.000259842	0.00099305	-0.174423	-0.857741
IFNg vs control	H	HALLMARK_MYC_TARGETS_V2	55	-1.91898	-0.509652	0.000244378	0.00099305	-0.422623	-1.39171
IFNg vs control	H	HALLMARK_MYOGENESIS	103	-1.70733	-0.404888	0.000278054	0.00099305	-0.357608	-0.955313
IFNg vs control	H	HALLMARK_NOTCH_SIGNALING	28	1.14828	0.391666	0.280702	0.359874	0.107102	0.63682
IFNg vs control	H	HALLMARK_OXIDATIVE_PHOSPHORYLATION	194	0.560985	0.142457	1	1	0.0142069	0.0248042
IFNg vs control	H	HALLMARK_P53_PATHWAY	168	1.43843	0.370476	0.00604439	0.0159063	0.196113	0.858564
IFNg vs control	H	HALLMARK_PANCREAS_BETA_CELLS	14	0.66233	0.266928	0.889632	0.946417	-0.0722799	-0.0110889
IFNg vs control	H	HALLMARK_PEROXISOME	83	-1.1296	-0.275063	0.231544	0.321588	0.0187653	-0.0451837
IFNg vs control	H	HALLMARK_PI3K_AKT_MTOR_SIGNALING	88	0.951542	0.264492	0.51532	0.628439	0.0542981	0.389118
IFNg vs control	H	HALLMARK_PROTEIN_SECRETION	90	-0.738223	-0.178197	0.971326	0.994791	-0.0184263	-0.0769519
IFNg vs control	H	HALLMARK_REACTIVE_OXYGEN_SPECIES_PATHWAY	44	1.57535	0.489751	0.0260172	0.0520344	0.276685	1.26377
IFNg vs control	H	HALLMARK_SPERMATOGENESIS	62	-1.2848	-0.334037	0.0838509	0.145959	-0.164962	-0.62672
IFNg vs control	H	HALLMARK_TGF_BETA_SIGNALING	52	-1.51144	-0.405206	0.0142371	0.0309502	-0.293382	-0.797944
IFNg vs control	H	HALLMARK_TNFA_SIGNALING_VIA_NFKB	181	1.83991	0.470978	2.83659e-06	1.57588e-05	0.473532	1.55817
IFNg vs control	H	HALLMARK_UNFOLDED_PROTEIN_RESPONSE	108	0.953056	0.259234	0.550546	0.628788	0.0613359	0.0586371
IFNg vs control	H	HALLMARK_UV_RESPONSE_DN	118	-1.82135	-0.422337	2.14246e-05	0.000107123	-0.386447	-0.880054
IFNg vs control	H	HALLMARK_UV_RESPONSE_UP	125	1.56008	0.414564	0.00326489	0.00960261	0.217545	0.889807
IFNg vs control	H	HALLMARK_WNT_BETA_CATENIN_SIGNALING	28	-1.12541	-0.342734	0.306667	0.383333	-0.00570325	-0.305932
IFNg vs control	H	HALLMARK_XENOBIOTIC_METABOLISM	131	1.27612	0.337314	0.0846561	0.145959	0.160424	0.5217

## Sheet: Supplementary Table 4C
Supplementary Table 4. Bulk-RNAseq-iMG and ATVTREM2 10mpk
GSEA Stats ATVTREM2 10mpk
	name	n	NES	pval	padj	mean.logFC	mean.t
1	HALLMARK_MYC_TARGETS_V1	199	3.03337	2.92125e-49	1.46063e-47	1.32019	4.62653
2	HALLMARK_E2F_TARGETS	181	2.82541	3.12988e-35	7.8247e-34	2.05891	3.81535
3	HALLMARK_OXIDATIVE_PHOSPHORYLATION	193	2.64476	5.99635e-28	9.99392e-27	0.699264	3.18077
4	HALLMARK_MTORC1_SIGNALING	174	2.53633	2.99935e-21	3.74919e-20	1.10561	3.09544
5	HALLMARK_MYC_TARGETS_V2	54	2.31305	5.3126e-09	2.95145e-08	1.55485	3.9973
6	HALLMARK_DNA_REPAIR	138	2.22632	7.56407e-12	7.56407e-11	0.787932	2.23
7	HALLMARK_UNFOLDED_PROTEIN_RESPONSE	107	2.18789	7.86646e-10	4.91654e-09	0.657637	2.32383
8	HALLMARK_G2M_CHECKPOINT	174	2.1419	5.01619e-11	3.78715e-10	1.49541	2.09439
9	HALLMARK_INTERFERON_GAMMA_RESPONSE	173	2.12235	5.30201e-11	3.78715e-10	1.2375	2.30671
10	HALLMARK_INTERFERON_ALPHA_RESPONSE	92	2.1071	3.47129e-08	1.73565e-07	1.45949	2.61932
11	HALLMARK_GLYCOLYSIS	131	1.97248	5.57864e-08	2.53575e-07	0.822284	2.04096
12	HALLMARK_REACTIVE_OXYGEN_SPECIES_PATHWAY	46	1.89294	0.000137615	0.000458718	0.377524	1.65284
13	HALLMARK_INFLAMMATORY_RESPONSE	126	1.78026	3.42577e-05	0.000128593	0.800673	1.60234
14	HALLMARK_ALLOGRAFT_REJECTION	135	1.76006	3.60062e-05	0.000128593	0.671787	1.69146
15	HALLMARK_IL6_JAK_STAT3_SIGNALING	67	1.6604	0.00296189	0.00871145	0.934908	1.89175
16	HALLMARK_TNFA_SIGNALING_VIA_NFKB	168	1.56586	0.00103741	0.00324189	0.6383	1.16254
17	HALLMARK_UV_RESPONSE_UP	121	1.51137	0.00536047	0.0148902	0.449192	1.13672
18	HALLMARK_CHOLESTEROL_HOMEOSTASIS	50	1.48901	0.0203226	0.0461877	0.666363	1.46096
19	HALLMARK_PI3K_AKT_MTOR_SIGNALING	85	1.43358	0.0233138	0.0485705	0.349486	1.02892
20	HALLMARK_PROTEIN_SECRETION	87	1.43082	0.0305077	0.0610153	0.318994	1.25347
21	HALLMARK_FATTY_ACID_METABOLISM	120	1.43059	0.0120904	0.030226	0.365053	1.15519
22	HALLMARK_APOPTOSIS	120	1.42269	0.013656	0.0325144	0.536529	1.10118
23	HALLMARK_EPITHELIAL_MESENCHYMAL_TRANSITION	81	1.34522	0.0664207	0.118608	0.428195	1.04031
24	HALLMARK_ADIPOGENESIS	165	1.3143	0.0581655	0.109756	0.270509	1.06173
25	HALLMARK_IL2_STAT5_SIGNALING	140	1.26227	0.0900693	0.155292	0.440514	0.802125
26	HALLMARK_ESTROGEN_RESPONSE_LATE	103	1.24694	0.11793	0.184266	0.536531	0.918382
27	HALLMARK_SPERMATOGENESIS	61	1.23586	0.157761	0.232001	0.603378	0.761505
28	HALLMARK_HYPOXIA	135	1.21565	0.147806	0.223948	0.387727	0.71482
29	HALLMARK_PEROXISOME	76	1.08492	0.335404	0.409029	0.25148	0.735023
30	HALLMARK_XENOBIOTIC_METABOLISM	118	1.07646	0.330994	0.409029	0.271921	0.59265
31	HALLMARK_COMPLEMENT	131	1.06226	0.355658	0.423403	0.248922	0.633429
32	HALLMARK_APICAL_SURFACE	16	1.02048	0.42145	0.490058	0.347725	0.777155
33	HALLMARK_PANCREAS_BETA_CELLS	11	0.985441	0.484848	0.550964	0.0240303	0.823166
34	HALLMARK_ANGIOGENESIS	17	0.962807	0.514116	0.57124	0.531212	0.763739
35	HALLMARK_COAGULATION	67	0.903715	0.653652	0.710492	0.173738	0.440722
36	HALLMARK_ANDROGEN_RESPONSE	79	0.839492	0.76646	0.815383	0.13321	0.0671293
37	HALLMARK_ESTROGEN_RESPONSE_EARLY	99	0.697032	0.953181	0.97981	0.0684324	0.0908258
38	HALLMARK_APICAL_JUNCTION	105	0.656781	0.97981	0.97981	0.0465569	0.113652
39	HALLMARK_WNT_BETA_CATENIN_SIGNALING	24	-0.575411	0.964789	0.97981	0.029647	-0.0121939
40	HALLMARK_P53_PATHWAY	152	-1.06974	0.289256	0.383378	0.0532222	0.0506528
41	HALLMARK_TGF_BETA_SIGNALING	45	-1.08479	0.308642	0.395695	-0.0531903	-0.0488291
42	HALLMARK_NOTCH_SIGNALING	23	-1.13015	0.291367	0.383378	-0.218028	-0.415424
43	HALLMARK_MYOGENESIS	88	-1.13479	0.166667	0.238095	-0.018751	-0.321537
44	HALLMARK_BILE_ACID_METABOLISM	58	-1.16217	0.206278	0.286497	-0.105569	-0.442619
45	HALLMARK_HEME_METABOLISM	145	-1.18331	0.0592681	0.109756	-0.0102797	-0.178711
46	HALLMARK_KRAS_SIGNALING_UP	117	-1.19812	0.0972446	0.158669	-0.0654485	-0.304049
47	HALLMARK_MITOTIC_SPINDLE	176	-1.29348	0.0111947	0.0294598	0.379593	-0.181469
48	HALLMARK_KRAS_SIGNALING_DN	46	-1.30537	0.0983747	0.158669	0.0449992	-0.620855
49	HALLMARK_HEDGEHOG_SIGNALING	19	-1.65247	0.0219706	0.0477622	-0.278979	-1.13586
50	HALLMARK_UV_RESPONSE_DN	98	-2.05695	9.23044e-07	3.84602e-06	-0.291673	-1.0436

## Sheet: Supplementary Table 5
Supplementary Table 5. scRNAseq-WT
GSEA Clusters vs Homeo1
comparison	collection	name	ngenes	NES	ES	pval	fdr	mean.logFC	mean.t
DAMa_vs_Homeo1	ChenColonna2021	Cyc-M	7	1.63916	0.79129	0.0109927	0.0137408	3.39724	16.9911
DAMa_vs_Homeo1	ChenColonna2021	DAM-like	24	2.21832	0.795484	2.5022e-07	6.2555e-07	2.51617	17.8661
DAMa_vs_Homeo1	ChenColonna2021	Homeostatic	14	-2.46097	-0.872719	4.92584e-08	2.46292e-07	-0.789939	-19.5778
DAMa_vs_Homeo1	ChenColonna2021	IFN	9	1.87255	0.848991	0.000456557	0.000760929	6.55395	22.1954
DAMa_vs_Homeo1	ChenColonna2021	MHC	6	1.37492	0.690015	0.111639	0.111639	1.89557	10.5496
DAMa_vs_Homeo1	H	HALLMARK_ADIPOGENESIS	169	1.57174	0.41636	0.000786097	0.00187166	0.297815	4.66992
DAMa_vs_Homeo1	H	HALLMARK_ALLOGRAFT_REJECTION	132	1.75149	0.475114	5.21905e-05	0.000153501	0.887446	5.56809
DAMa_vs_Homeo1	H	HALLMARK_ANDROGEN_RESPONSE	82	0.941951	0.270536	0.57179	0.62151	0.189536	1.22149
DAMa_vs_Homeo1	H	HALLMARK_ANGIOGENESIS	17	0.99338	0.384517	0.470182	0.534297	0.937587	2.9371
DAMa_vs_Homeo1	H	HALLMARK_APICAL_JUNCTION	104	1.26843	0.353364	0.0998948	0.142707	0.123656	1.61323
DAMa_vs_Homeo1	H	HALLMARK_APICAL_SURFACE	22	0.71402	0.260534	0.855131	0.890762	0.55206	0.78549
DAMa_vs_Homeo1	H	HALLMARK_APOPTOSIS	123	1.72808	0.472418	0.000171702	0.000451848	1.02238	5.58822
DAMa_vs_Homeo1	H	HALLMARK_BILE_ACID_METABOLISM	61	-1.25896	-0.307929	0.0946542	0.139197	-0.156878	-1.81061
DAMa_vs_Homeo1	H	HALLMARK_CHOLESTEROL_HOMEOSTASIS	55	1.65783	0.505415	0.00509489	0.0106144	1.04777	7.00622
DAMa_vs_Homeo1	H	HALLMARK_COAGULATION	64	1.18698	0.353408	0.204188	0.26178	0.414245	2.4389
DAMa_vs_Homeo1	H	HALLMARK_COMPLEMENT	131	1.48248	0.402416	0.00767235	0.0153447	0.583145	3.65313
DAMa_vs_Homeo1	H	HALLMARK_DNA_REPAIR	141	2.28116	0.614374	1.4335e-13	1.19458e-12	0.68424	8.14787
DAMa_vs_Homeo1	H	HALLMARK_E2F_TARGETS	196	2.72451	0.712201	4.6027e-33	7.67117e-32	1.93436	13.9797
DAMa_vs_Homeo1	H	HALLMARK_EPITHELIAL_MESENCHYMAL_TRANSITION	87	1.70136	0.484492	0.000880748	0.0020017	0.714965	4.53881
DAMa_vs_Homeo1	H	HALLMARK_ESTROGEN_RESPONSE_EARLY	103	0.761474	0.212202	0.895948	0.8977	0.126171	0.520893
DAMa_vs_Homeo1	H	HALLMARK_ESTROGEN_RESPONSE_LATE	110	1.43667	0.397619	0.0197802	0.0353218	0.616429	3.79506
DAMa_vs_Homeo1	H	HALLMARK_FATTY_ACID_METABOLISM	121	1.55576	0.426386	0.00354286	0.00770186	0.412192	4.67245
DAMa_vs_Homeo1	H	HALLMARK_G2M_CHECKPOINT	190	2.08274	0.54626	1.57535e-11	8.75194e-11	1.32201	7.56122
DAMa_vs_Homeo1	H	HALLMARK_GLYCOLYSIS	134	2.118	0.57392	6.01715e-10	2.73507e-09	0.714269	8.36641
DAMa_vs_Homeo1	H	HALLMARK_HEDGEHOG_SIGNALING	19	-1.25264	-0.405357	0.170784	0.230789	0.0754315	-2.68242
DAMa_vs_Homeo1	H	HALLMARK_HEME_METABOLISM	146	-1.33465	-0.281309	0.0168986	0.0312937	-0.0887286	-1.18369
DAMa_vs_Homeo1	H	HALLMARK_HYPOXIA	133	1.76777	0.479262	2.43795e-05	7.6186e-05	0.729229	6.04167
DAMa_vs_Homeo1	H	HALLMARK_IL2_STAT5_SIGNALING	134	1.31328	0.355863	0.0567568	0.0945946	0.664875	3.04601
DAMa_vs_Homeo1	H	HALLMARK_IL6_JAK_STAT3_SIGNALING	64	1.3528	0.402777	0.0695587	0.108685	1.28782	3.83817
DAMa_vs_Homeo1	H	HALLMARK_INFLAMMATORY_RESPONSE	123	1.73745	0.474981	0.000135555	0.000376542	1.1972	5.02293
DAMa_vs_Homeo1	H	HALLMARK_INTERFERON_ALPHA_RESPONSE	93	2.31704	0.653828	5.06028e-12	3.61449e-11	1.7835	10.9581
DAMa_vs_Homeo1	H	HALLMARK_INTERFERON_GAMMA_RESPONSE	174	2.3742	0.62784	1.66671e-18	1.66671e-17	1.5815	9.45224
DAMa_vs_Homeo1	H	HALLMARK_KRAS_SIGNALING_DN	50	-1.15804	-0.296291	0.188292	0.247752	0.231216	-1.32015
DAMa_vs_Homeo1	H	HALLMARK_KRAS_SIGNALING_UP	115	-1.37766	-0.300142	0.0152091	0.0292483	0.0596222	-1.43044
DAMa_vs_Homeo1	H	HALLMARK_MITOTIC_SPINDLE	181	-1.19509	-0.245134	0.0654912	0.105631	0.277907	-0.480796
DAMa_vs_Homeo1	H	HALLMARK_MTORC1_SIGNALING	179	2.60561	0.687121	9.22942e-26	1.15368e-24	1.18211	13.0173
DAMa_vs_Homeo1	H	HALLMARK_MYC_TARGETS_V1	199	2.95265	0.770725	2.70466e-48	1.35233e-46	1.36638	19.2354
DAMa_vs_Homeo1	H	HALLMARK_MYC_TARGETS_V2	56	2.41759	0.735027	7.86213e-12	4.91383e-11	1.49828	14.2041
DAMa_vs_Homeo1	H	HALLMARK_MYOGENESIS	93	-0.982224	-0.221358	0.516667	0.574074	0.174529	-0.420705
DAMa_vs_Homeo1	H	HALLMARK_NOTCH_SIGNALING	24	-1.07584	-0.328793	0.339122	0.403717	-0.121417	-1.70299
DAMa_vs_Homeo1	H	HALLMARK_OXIDATIVE_PHOSPHORYLATION	195	2.72976	0.713862	1.1405e-33	2.85124e-32	0.789346	14.2504
DAMa_vs_Homeo1	H	HALLMARK_P53_PATHWAY	158	1.1801	0.314661	0.165782	0.230253	0.251582	2.44948
DAMa_vs_Homeo1	H	HALLMARK_PANCREAS_BETA_CELLS	11	1.142	0.492805	0.309267	0.377155	0.0597333	3.96085
DAMa_vs_Homeo1	H	HALLMARK_PEROXISOME	82	1.30816	0.375716	0.0852088	0.129104	0.236405	3.28326
DAMa_vs_Homeo1	H	HALLMARK_PI3K_AKT_MTOR_SIGNALING	84	1.72255	0.492862	0.000575919	0.0014398	0.426051	5.38993
DAMa_vs_Homeo1	H	HALLMARK_PROTEIN_SECRETION	86	1.39426	0.39777	0.0392251	0.0676294	0.169267	3.59514
DAMa_vs_Homeo1	H	HALLMARK_REACTIVE_OXYGEN_SPECIES_PATHWAY	44	2.01708	0.640212	1.89549e-05	6.31831e-05	0.624564	9.26042
DAMa_vs_Homeo1	H	HALLMARK_SPERMATOGENESIS	63	0.926136	0.276539	0.592482	0.6303	0.32551	1.51484
DAMa_vs_Homeo1	H	HALLMARK_TGF_BETA_SIGNALING	48	1.05817	0.329913	0.379776	0.441601	0.181854	0.78582
DAMa_vs_Homeo1	H	HALLMARK_TNFA_SIGNALING_VIA_NFKB	163	2.03903	0.541815	1.8099e-09	7.54126e-09	1.57	7.57075
DAMa_vs_Homeo1	H	HALLMARK_UNFOLDED_PROTEIN_RESPONSE	107	2.27659	0.631463	4.75522e-11	2.37761e-10	0.780549	9.39738
DAMa_vs_Homeo1	H	HALLMARK_UV_RESPONSE_DN	101	-1.95121	-0.433399	8.60403e-06	3.30924e-05	-0.227783	-3.45874
DAMa_vs_Homeo1	H	HALLMARK_UV_RESPONSE_UP	124	1.8267	0.499129	1.82838e-05	6.31831e-05	0.602007	5.96249
DAMa_vs_Homeo1	H	HALLMARK_WNT_BETA_CATENIN_SIGNALING	27	-0.716291	-0.212621	0.8977	0.8977	0.00610062	-0.504843
DAMa_vs_Homeo1	H	HALLMARK_XENOBIOTIC_METABOLISM	116	1.11224	0.306292	0.275454	0.344317	0.268347	2.04792
DAMb_vs_Homeo1	ChenColonna2021	Cyc-M	7	1.69961	0.829873	0.00394241	0.00492801	2.57345	12.5005
DAMb_vs_Homeo1	ChenColonna2021	DAM-like	24	2.14408	0.774766	2.05945e-06	1.02972e-05	1.59278	10.541
DAMb_vs_Homeo1	ChenColonna2021	Homeostatic	14	-2.18748	-0.788845	3.05751e-05	7.64378e-05	-0.394455	-10.3257
DAMb_vs_Homeo1	ChenColonna2021	IFN	9	1.84498	0.844957	0.00076509	0.00127515	3.68898	11.2531
DAMb_vs_Homeo1	ChenColonna2021	MHC	6	1.44862	0.734979	0.0724332	0.0724332	1.29822	6.82179
DAMb_vs_Homeo1	H	HALLMARK_ADIPOGENESIS	169	1.58066	0.426532	0.000815604	0.00169917	0.21289	2.85026
DAMb_vs_Homeo1	H	HALLMARK_ALLOGRAFT_REJECTION	132	1.64786	0.454814	0.000622383	0.00135301	0.576364	3.00388
DAMb_vs_Homeo1	H	HALLMARK_ANDROGEN_RESPONSE	82	1.06868	0.312134	0.356809	0.446011	0.16564	0.974036
DAMb_vs_Homeo1	H	HALLMARK_ANGIOGENESIS	17	0.690203	0.270527	0.876061	0.893939	0.383954	1.16525
DAMb_vs_Homeo1	H	HALLMARK_APICAL_JUNCTION	104	1.22464	0.347251	0.139986	0.19998	0.131825	1.28517
DAMb_vs_Homeo1	H	HALLMARK_APICAL_SURFACE	22	0.863024	0.318978	0.66486	0.707298	0.485579	0.782059
DAMb_vs_Homeo1	H	HALLMARK_APOPTOSIS	123	2.00669	0.557827	7.32624e-08	3.0526e-07	0.846387	4.60604
DAMb_vs_Homeo1	H	HALLMARK_BILE_ACID_METABOLISM	61	-1.25417	-0.312213	0.0966921	0.146503	-0.101505	-1.25134
DAMb_vs_Homeo1	H	HALLMARK_CHOLESTEROL_HOMEOSTASIS	55	1.80509	0.558745	0.000621815	0.00135301	0.771824	5.13587
DAMb_vs_Homeo1	H	HALLMARK_COAGULATION	64	1.34949	0.407495	0.0716944	0.115636	0.353313	2.38186
DAMb_vs_Homeo1	H	HALLMARK_COMPLEMENT	131	1.59123	0.439386	0.00172762	0.00345524	0.415292	2.69285
DAMb_vs_Homeo1	H	HALLMARK_DNA_REPAIR	141	2.29304	0.629266	1.21542e-14	1.01285e-13	0.503163	5.18827
DAMb_vs_Homeo1	H	HALLMARK_E2F_TARGETS	196	2.78966	0.744095	7.20777e-39	1.80194e-37	1.51651	10.1943
DAMb_vs_Homeo1	H	HALLMARK_EPITHELIAL_MESENCHYMAL_TRANSITION	87	1.86062	0.539705	4.10868e-05	0.000128396	0.57949	3.70154
DAMb_vs_Homeo1	H	HALLMARK_ESTROGEN_RESPONSE_EARLY	103	1.01286	0.287552	0.453996	0.527902	0.168515	0.875025
DAMb_vs_Homeo1	H	HALLMARK_ESTROGEN_RESPONSE_LATE	110	1.64135	0.462474	0.000586831	0.00135301	0.535787	3.08648
DAMb_vs_Homeo1	H	HALLMARK_FATTY_ACID_METABOLISM	121	1.52015	0.423294	0.00557579	0.00995676	0.265363	2.78422
DAMb_vs_Homeo1	H	HALLMARK_G2M_CHECKPOINT	190	2.19392	0.585884	5.61167e-14	4.00834e-13	1.01286	5.50689
DAMb_vs_Homeo1	H	HALLMARK_GLYCOLYSIS	134	2.07393	0.57167	3.70984e-09	1.68629e-08	0.481735	5.10942
DAMb_vs_Homeo1	H	HALLMARK_HEDGEHOG_SIGNALING	19	-1.04381	-0.343461	0.388235	0.473458	0.168079	-0.625597
DAMb_vs_Homeo1	H	HALLMARK_HEME_METABOLISM	146	-1.36294	-0.292816	0.0116579	0.0200998	-0.058322	-0.832938
DAMb_vs_Homeo1	H	HALLMARK_HYPOXIA	133	1.91426	0.528282	1.43358e-06	5.51376e-06	0.598183	4.54354
DAMb_vs_Homeo1	H	HALLMARK_IL2_STAT5_SIGNALING	134	1.52516	0.420404	0.00392289	0.00726461	0.549691	2.50565
DAMb_vs_Homeo1	H	HALLMARK_IL6_JAK_STAT3_SIGNALING	64	1.49241	0.450651	0.0205904	0.0343174	0.928372	2.75158
DAMb_vs_Homeo1	H	HALLMARK_INFLAMMATORY_RESPONSE	123	1.67479	0.465565	0.000509884	0.0013418	0.790236	2.99647
DAMb_vs_Homeo1	H	HALLMARK_INTERFERON_ALPHA_RESPONSE	93	1.72614	0.496647	0.000378174	0.00111228	0.821323	4.04841
DAMb_vs_Homeo1	H	HALLMARK_INTERFERON_GAMMA_RESPONSE	174	2.00811	0.540872	3.04824e-09	1.52412e-08	0.797975	4.31003
DAMb_vs_Homeo1	H	HALLMARK_KRAS_SIGNALING_DN	50	-0.961703	-0.24858	0.510994	0.580675	0.194713	-0.233986
DAMb_vs_Homeo1	H	HALLMARK_KRAS_SIGNALING_UP	115	-1.13725	-0.250348	0.161043	0.223671	0.140692	-0.414979
DAMb_vs_Homeo1	H	HALLMARK_MITOTIC_SPINDLE	181	-1.01143	-0.211424	0.415701	0.494883	0.225531	-0.0210647
DAMb_vs_Homeo1	H	HALLMARK_MTORC1_SIGNALING	179	2.59271	0.695893	6.55791e-27	8.19739e-26	0.844788	8.31205
DAMb_vs_Homeo1	H	HALLMARK_MYC_TARGETS_V1	199	2.90917	0.774498	1.24104e-46	6.20518e-45	0.963875	11.9514
DAMb_vs_Homeo1	H	HALLMARK_MYC_TARGETS_V2	56	2.34101	0.722405	1.16523e-10	6.47348e-10	1.04399	8.71162
DAMb_vs_Homeo1	H	HALLMARK_MYOGENESIS	93	-0.928682	-0.21322	0.652722	0.707298	0.189392	0.127032
DAMb_vs_Homeo1	H	HALLMARK_NOTCH_SIGNALING	24	-0.910017	-0.282217	0.592883	0.658759	-0.0553417	-0.942717
DAMb_vs_Homeo1	H	HALLMARK_OXIDATIVE_PHOSPHORYLATION	195	2.59224	0.691107	1.65259e-28	2.75431e-27	0.498824	8.28869
DAMb_vs_Homeo1	H	HALLMARK_P53_PATHWAY	158	1.52432	0.414031	0.0029775	0.00572597	0.283931	2.56098
DAMb_vs_Homeo1	H	HALLMARK_PANCREAS_BETA_CELLS	11	0.818363	0.356183	0.701173	0.730389	-0.0635867	1.01869
DAMb_vs_Homeo1	H	HALLMARK_PEROXISOME	82	1.31886	0.385208	0.0763047	0.119226	0.189127	2.00249
DAMb_vs_Homeo1	H	HALLMARK_PI3K_AKT_MTOR_SIGNALING	84	1.72272	0.501641	0.000607591	0.00135301	0.319696	3.29335
DAMb_vs_Homeo1	H	HALLMARK_PROTEIN_SECRETION	86	1.25192	0.363619	0.120829	0.17769	0.0752996	1.6747
DAMb_vs_Homeo1	H	HALLMARK_REACTIVE_OXYGEN_SPECIES_PATHWAY	44	2.04092	0.655292	8.22389e-06	2.7413e-05	0.442876	6.01086
DAMb_vs_Homeo1	H	HALLMARK_SPERMATOGENESIS	63	1.13068	0.342301	0.27301	0.350012	0.270397	1.28085
DAMb_vs_Homeo1	H	HALLMARK_TGF_BETA_SIGNALING	48	1.21647	0.385316	0.184587	0.249442	0.209622	1.47348
DAMb_vs_Homeo1	H	HALLMARK_TNFA_SIGNALING_VIA_NFKB	163	2.46396	0.666803	1.75709e-20	1.75709e-19	1.46522	7.44595
DAMb_vs_Homeo1	H	HALLMARK_UNFOLDED_PROTEIN_RESPONSE	107	2.2097	0.625495	5.43871e-11	3.39919e-10	0.569988	6.12287
DAMb_vs_Homeo1	H	HALLMARK_UV_RESPONSE_DN	101	-1.68639	-0.381744	0.000423565	0.00117657	-0.10014	-1.84315
DAMb_vs_Homeo1	H	HALLMARK_UV_RESPONSE_UP	124	1.88336	0.523017	4.03731e-06	1.4419e-05	0.48107	4.31372
DAMb_vs_Homeo1	H	HALLMARK_WNT_BETA_CATENIN_SIGNALING	27	0.612629	0.216347	0.954164	0.954164	0.0586	0.176191
DAMb_vs_Homeo1	H	HALLMARK_XENOBIOTIC_METABOLISM	116	1.16458	0.326175	0.205866	0.270876	0.214877	1.30838
pDAM_vs_Homeo1	ChenColonna2021	Cyc-M	7	1.3147	0.659256	0.169746	0.169746	0.228721	2.19684
pDAM_vs_Homeo1	ChenColonna2021	DAM-like	24	2.29604	0.861599	7.43089e-09	3.71544e-08	2.07897	15.1325
pDAM_vs_Homeo1	ChenColonna2021	Homeostatic	14	-2.0785	-0.78018	5.50742e-05	0.000137685	-0.217635	-7.53334
pDAM_vs_Homeo1	ChenColonna2021	IFN	9	1.73322	0.814908	0.00351494	0.00585823	2.41707	6.65944
pDAM_vs_Homeo1	ChenColonna2021	MHC	6	1.57355	0.818479	0.0220808	0.027601	1.68591	10.1222
pDAM_vs_Homeo1	H	HALLMARK_ADIPOGENESIS	169	1.78359	0.495141	6.55404e-06	1.72475e-05	0.214348	2.17294
pDAM_vs_Homeo1	H	HALLMARK_ALLOGRAFT_REJECTION	132	2.17193	0.618892	1.46031e-10	9.12693e-10	0.625046	4.31114
pDAM_vs_Homeo1	H	HALLMARK_ANDROGEN_RESPONSE	82	1.22365	0.36931	0.157019	0.196273	0.082594	0.929951
pDAM_vs_Homeo1	H	HALLMARK_ANGIOGENESIS	17	1.33784	0.541336	0.126564	0.162262	0.37556	1.47484
pDAM_vs_Homeo1	H	HALLMARK_APICAL_JUNCTION	104	1.48022	0.432938	0.0142267	0.0228591	0.162019	1.64974
pDAM_vs_Homeo1	H	HALLMARK_APICAL_SURFACE	22	0.997831	0.380762	0.471616	0.535928	0.404819	1.0647
pDAM_vs_Homeo1	H	HALLMARK_APOPTOSIS	123	2.34839	0.674527	3.8792e-14	3.23267e-13	0.804022	5.30063
pDAM_vs_Homeo1	H	HALLMARK_BILE_ACID_METABOLISM	61	0.82233	0.259728	0.754416	0.78585	0.0531553	0.205439
pDAM_vs_Homeo1	H	HALLMARK_CHOLESTEROL_HOMEOSTASIS	55	2.07476	0.666507	1.05146e-06	3.28582e-06	0.635561	4.29251
pDAM_vs_Homeo1	H	HALLMARK_COAGULATION	64	1.94998	0.611526	9.37162e-06	2.3429e-05	0.459374	4.1543
pDAM_vs_Homeo1	H	HALLMARK_COMPLEMENT	131	2.04114	0.582173	4.62731e-08	1.77973e-07	0.543428	3.84505
pDAM_vs_Homeo1	H	HALLMARK_DNA_REPAIR	141	1.37591	0.388937	0.0295314	0.0434286	0.0662682	1.36344
pDAM_vs_Homeo1	H	HALLMARK_E2F_TARGETS	196	1.52495	0.417846	0.00189099	0.00363652	0.202195	1.55756
pDAM_vs_Homeo1	H	HALLMARK_EPITHELIAL_MESENCHYMAL_TRANSITION	87	2.11229	0.632679	5.65624e-08	2.02008e-07	0.670641	4.13634
pDAM_vs_Homeo1	H	HALLMARK_ESTROGEN_RESPONSE_EARLY	103	1.30891	0.383351	0.0749574	0.101294	0.212594	1.10021
pDAM_vs_Homeo1	H	HALLMARK_ESTROGEN_RESPONSE_LATE	110	1.83397	0.532818	4.56659e-05	0.000103786	0.400233	2.6326
pDAM_vs_Homeo1	H	HALLMARK_FATTY_ACID_METABOLISM	121	1.6543	0.475451	0.000712297	0.00148395	0.183408	1.83315
pDAM_vs_Homeo1	H	HALLMARK_G2M_CHECKPOINT	190	1.02852	0.282687	0.425615	0.494901	0.150475	0.807362
pDAM_vs_Homeo1	H	HALLMARK_GLYCOLYSIS	134	1.90917	0.543381	9.65014e-07	3.21671e-06	0.281078	2.88171
pDAM_vs_Homeo1	H	HALLMARK_HEDGEHOG_SIGNALING	19	-0.932516	-0.320775	0.54358	0.590848	0.0789833	-0.761901
pDAM_vs_Homeo1	H	HALLMARK_HEME_METABOLISM	146	1.03773	0.292056	0.404932	0.482062	0.0788274	0.56773
pDAM_vs_Homeo1	H	HALLMARK_HYPOXIA	133	2.4202	0.689084	7.1731e-17	8.96638e-16	0.735865	5.92746
pDAM_vs_Homeo1	H	HALLMARK_IL2_STAT5_SIGNALING	134	2.08503	0.593431	1.89648e-09	8.62037e-09	0.565746	3.0132
pDAM_vs_Homeo1	H	HALLMARK_IL6_JAK_STAT3_SIGNALING	64	2.00678	0.629337	2.25248e-06	6.25688e-06	0.914183	4.21313
pDAM_vs_Homeo1	H	HALLMARK_INFLAMMATORY_RESPONSE	123	2.06117	0.592029	1.55567e-08	6.48194e-08	0.843719	4.092
pDAM_vs_Homeo1	H	HALLMARK_INTERFERON_ALPHA_RESPONSE	93	1.86128	0.552255	7.19971e-05	0.000156515	0.619601	3.51557
pDAM_vs_Homeo1	H	HALLMARK_INTERFERON_GAMMA_RESPONSE	174	2.19376	0.607254	8.76502e-13	6.26073e-12	0.688792	4.00714
pDAM_vs_Homeo1	H	HALLMARK_KRAS_SIGNALING_DN	50	1.40093	0.457011	0.0589359	0.0818554	0.225127	1.56249
pDAM_vs_Homeo1	H	HALLMARK_KRAS_SIGNALING_UP	115	1.65113	0.477215	0.000860614	0.00172123	0.387684	2.01004
pDAM_vs_Homeo1	H	HALLMARK_MITOTIC_SPINDLE	181	-1.17405	-0.256051	0.0881017	0.115923	0.022089	-0.500812
pDAM_vs_Homeo1	H	HALLMARK_MTORC1_SIGNALING	179	2.02921	0.560517	1.81689e-09	8.62037e-09	0.302453	3.17549
pDAM_vs_Homeo1	H	HALLMARK_MYC_TARGETS_V1	199	2.35512	0.644828	5.64842e-18	9.41403e-17	0.266225	4.38102
pDAM_vs_Homeo1	H	HALLMARK_MYC_TARGETS_V2	56	1.67109	0.535716	0.00403606	0.00720724	0.287127	2.32873
pDAM_vs_Homeo1	H	HALLMARK_MYOGENESIS	93	1.47456	0.437512	0.0174721	0.0264729	0.37151	2.01171
pDAM_vs_Homeo1	H	HALLMARK_NOTCH_SIGNALING	24	-1.12135	-0.362745	0.288594	0.351944	2.99657e-05	-0.371487
pDAM_vs_Homeo1	H	HALLMARK_OXIDATIVE_PHOSPHORYLATION	195	2.56657	0.703809	5.6036e-25	1.4009e-23	0.259524	5.03566
pDAM_vs_Homeo1	H	HALLMARK_P53_PATHWAY	158	2.28487	0.637939	3.78539e-14	3.23267e-13	0.455228	4.35758
pDAM_vs_Homeo1	H	HALLMARK_PANCREAS_BETA_CELLS	11	0.989665	0.442465	0.487943	0.542158	0.0479909	1.50622
pDAM_vs_Homeo1	H	HALLMARK_PEROXISOME	82	1.51303	0.456646	0.0146298	0.0228591	0.129234	1.94899
pDAM_vs_Homeo1	H	HALLMARK_PI3K_AKT_MTOR_SIGNALING	84	1.61609	0.486193	0.00516763	0.00861272	0.165581	1.96213
pDAM_vs_Homeo1	H	HALLMARK_PROTEIN_SECRETION	86	1.36486	0.409353	0.0540982	0.0772831	0.0316185	1.08001
pDAM_vs_Homeo1	H	HALLMARK_REACTIVE_OXYGEN_SPECIES_PATHWAY	44	2.10982	0.703167	1.51593e-06	4.45861e-06	0.395997	5.19626
pDAM_vs_Homeo1	H	HALLMARK_SPERMATOGENESIS	63	0.570709	0.179411	0.991332	0.991332	0.0951555	-0.0491643
pDAM_vs_Homeo1	H	HALLMARK_TGF_BETA_SIGNALING	48	1.70204	0.558234	0.00452799	0.00780688	0.375067	3.63086
pDAM_vs_Homeo1	H	HALLMARK_TNFA_SIGNALING_VIA_NFKB	163	2.89293	0.80511	4.99953e-41	2.49977e-39	1.60807	10.4067
pDAM_vs_Homeo1	H	HALLMARK_UNFOLDED_PROTEIN_RESPONSE	107	1.85909	0.542089	2.04583e-05	4.87101e-05	0.245287	2.79004
pDAM_vs_Homeo1	H	HALLMARK_UV_RESPONSE_DN	101	0.85117	0.250357	0.738054	0.785164	0.0988329	-0.0943333
pDAM_vs_Homeo1	H	HALLMARK_UV_RESPONSE_UP	124	2.18509	0.627177	2.6375e-10	1.46528e-09	0.473582	4.79691
pDAM_vs_Homeo1	H	HALLMARK_WNT_BETA_CATENIN_SIGNALING	27	-0.642097	-0.201563	0.959602	0.979186	0.0479418	0.24001
pDAM_vs_Homeo1	H	HALLMARK_XENOBIOTIC_METABOLISM	116	1.60303	0.462513	0.00286738	0.00530997	0.285813	1.97058
Cyc-M_vs_Homeo1	ChenColonna2021	Cyc-M	7	1.93909	0.944782	3.85513e-06	9.63782e-06	5.95672	32.6123
Cyc-M_vs_Homeo1	ChenColonna2021	DAM-like	24	1.92501	0.697835	0.000313514	0.000522523	1.82948	10.4342
Cyc-M_vs_Homeo1	ChenColonna2021	Homeostatic	14	-2.44767	-0.856075	1.38669e-07	6.93345e-07	-0.676852	-16.2382
Cyc-M_vs_Homeo1	ChenColonna2021	IFN	9	1.83609	0.836258	0.000597209	0.000746511	4.92802	15.5822
Cyc-M_vs_Homeo1	ChenColonna2021	MHC	6	1.33753	0.675097	0.13864	0.13864	1.60968	7.60705
Cyc-M_vs_Homeo1	H	HALLMARK_ADIPOGENESIS	169	1.29055	0.355483	0.0524431	0.0936485	0.230572	3.14457
Cyc-M_vs_Homeo1	H	HALLMARK_ALLOGRAFT_REJECTION	132	1.37607	0.387278	0.0280082	0.051867	0.685967	3.30568
Cyc-M_vs_Homeo1	H	HALLMARK_ANDROGEN_RESPONSE	82	0.926962	0.274191	0.602399	0.654781	0.288577	1.49259
Cyc-M_vs_Homeo1	H	HALLMARK_ANGIOGENESIS	17	0.922596	0.35981	0.566843	0.631936	0.801552	2.6513
Cyc-M_vs_Homeo1	H	HALLMARK_APICAL_JUNCTION	104	1.06896	0.307761	0.355045	0.455186	0.178861	1.51853
Cyc-M_vs_Homeo1	H	HALLMARK_APICAL_SURFACE	22	0.832486	0.307258	0.708264	0.737775	0.765373	1.78241
Cyc-M_vs_Homeo1	H	HALLMARK_APOPTOSIS	123	1.65518	0.469029	0.00054168	0.0018056	0.950125	4.83331
Cyc-M_vs_Homeo1	H	HALLMARK_BILE_ACID_METABOLISM	61	-1.28956	-0.310043	0.0717405	0.119567	-0.147731	-1.44329
Cyc-M_vs_Homeo1	H	HALLMARK_CHOLESTEROL_HOMEOSTASIS	55	1.72243	0.538321	0.00076718	0.00225641	0.978375	6.09445
Cyc-M_vs_Homeo1	H	HALLMARK_COAGULATION	64	0.942755	0.288401	0.565817	0.631936	0.369759	1.57616
Cyc-M_vs_Homeo1	H	HALLMARK_COMPLEMENT	131	1.21056	0.341036	0.141223	0.207682	0.507408	2.27296
Cyc-M_vs_Homeo1	H	HALLMARK_DNA_REPAIR	141	2.13507	0.596519	6.74776e-12	5.62313e-11	0.8016	8.20125
Cyc-M_vs_Homeo1	H	HALLMARK_E2F_TARGETS	196	3.00379	0.819136	5.97701e-62	2.98851e-60	3.06548	20.2962
Cyc-M_vs_Homeo1	H	HALLMARK_EPITHELIAL_MESENCHYMAL_TRANSITION	87	1.78175	0.523615	7.60472e-05	0.000292489	0.639197	4.2787
Cyc-M_vs_Homeo1	H	HALLMARK_ESTROGEN_RESPONSE_EARLY	103	0.949435	0.273702	0.568742	0.631936	0.233805	1.33786
Cyc-M_vs_Homeo1	H	HALLMARK_ESTROGEN_RESPONSE_LATE	110	1.58572	0.453974	0.00162483	0.00427587	0.857473	4.66499
Cyc-M_vs_Homeo1	H	HALLMARK_FATTY_ACID_METABOLISM	121	1.40162	0.397598	0.0243425	0.0486851	0.360978	3.79175
Cyc-M_vs_Homeo1	H	HALLMARK_G2M_CHECKPOINT	190	2.62035	0.716225	7.62405e-33	1.27068e-31	2.44161	13.2834
Cyc-M_vs_Homeo1	H	HALLMARK_GLYCOLYSIS	134	2.02261	0.568424	3.38644e-09	1.69322e-08	0.767654	7.32987
Cyc-M_vs_Homeo1	H	HALLMARK_HEDGEHOG_SIGNALING	19	-1.13682	-0.36393	0.266345	0.376465	0.257616	-0.487032
Cyc-M_vs_Homeo1	H	HALLMARK_HEME_METABOLISM	146	-1.35228	-0.280041	0.00894514	0.019446	-0.0194887	-1.03976
Cyc-M_vs_Homeo1	H	HALLMARK_HYPOXIA	133	1.59872	0.449597	0.000822853	0.0022857	0.641282	4.5654
Cyc-M_vs_Homeo1	H	HALLMARK_IL2_STAT5_SIGNALING	134	1.27529	0.358402	0.0797764	0.128672	0.688897	2.83507
Cyc-M_vs_Homeo1	H	HALLMARK_IL6_JAK_STAT3_SIGNALING	64	1.1103	0.339655	0.306322	0.403603	1.02219	1.95971
Cyc-M_vs_Homeo1	H	HALLMARK_INFLAMMATORY_RESPONSE	123	1.31345	0.372193	0.0584852	0.100837	0.92193	2.77335
Cyc-M_vs_Homeo1	H	HALLMARK_INTERFERON_ALPHA_RESPONSE	93	1.54815	0.451885	0.00572262	0.0136253	1.06877	5.02388
Cyc-M_vs_Homeo1	H	HALLMARK_INTERFERON_GAMMA_RESPONSE	174	1.77509	0.487677	2.83251e-06	1.2875e-05	1.03522	5.14158
Cyc-M_vs_Homeo1	H	HALLMARK_KRAS_SIGNALING_DN	50	-1.07393	-0.268128	0.306739	0.403603	0.274545	-0.733041
Cyc-M_vs_Homeo1	H	HALLMARK_KRAS_SIGNALING_UP	115	-1.31815	-0.285187	0.0264106	0.0507895	0.0783424	-1.35222
Cyc-M_vs_Homeo1	H	HALLMARK_MITOTIC_SPINDLE	181	1.46016	0.400283	0.0029304	0.00732601	1.00911	3.33913
Cyc-M_vs_Homeo1	H	HALLMARK_MTORC1_SIGNALING	179	2.45707	0.673706	2.36006e-24	2.95008e-23	1.19393	10.9551
Cyc-M_vs_Homeo1	H	HALLMARK_MYC_TARGETS_V1	199	2.82878	0.77078	9.79003e-47	2.44751e-45	1.40903	17.9418
Cyc-M_vs_Homeo1	H	HALLMARK_MYC_TARGETS_V2	56	2.28572	0.712172	4.47824e-10	3.19874e-09	1.44385	12.0352
Cyc-M_vs_Homeo1	H	HALLMARK_MYOGENESIS	93	-0.966925	-0.215384	0.52844	0.631936	0.201649	-0.226083
Cyc-M_vs_Homeo1	H	HALLMARK_NOTCH_SIGNALING	24	-0.945172	-0.282044	0.540398	0.631936	-0.118484	-1.62385
Cyc-M_vs_Homeo1	H	HALLMARK_OXIDATIVE_PHOSPHORYLATION	195	2.39035	0.652061	1.14869e-22	1.14869e-21	0.616529	10.249
Cyc-M_vs_Homeo1	H	HALLMARK_P53_PATHWAY	158	1.20465	0.333441	0.134946	0.204463	0.304419	2.35286
Cyc-M_vs_Homeo1	H	HALLMARK_PANCREAS_BETA_CELLS	11	0.570523	0.247014	0.951687	0.951687	-0.000637025	1.04338
Cyc-M_vs_Homeo1	H	HALLMARK_PEROXISOME	82	1.28538	0.380209	0.0981154	0.153305	0.234956	2.67452
Cyc-M_vs_Homeo1	H	HALLMARK_PI3K_AKT_MTOR_SIGNALING	84	1.52724	0.45048	0.00945007	0.0196877	0.443095	4.30245
Cyc-M_vs_Homeo1	H	HALLMARK_PROTEIN_SECRETION	86	0.949428	0.279237	0.565794	0.631936	0.0748565	1.65484
Cyc-M_vs_Homeo1	H	HALLMARK_REACTIVE_OXYGEN_SPECIES_PATHWAY	44	1.93303	0.626244	2.15289e-05	8.97037e-05	0.56579	7.53188
Cyc-M_vs_Homeo1	H	HALLMARK_SPERMATOGENESIS	63	1.58993	0.487595	0.00627219	0.014255	0.837395	4.1387
Cyc-M_vs_Homeo1	H	HALLMARK_TGF_BETA_SIGNALING	48	1.14496	0.365313	0.271055	0.376465	0.251042	1.24105
Cyc-M_vs_Homeo1	H	HALLMARK_TNFA_SIGNALING_VIA_NFKB	163	1.98103	0.547353	2.2481e-09	1.24894e-08	1.51131	6.8224
Cyc-M_vs_Homeo1	H	HALLMARK_UNFOLDED_PROTEIN_RESPONSE	107	2.08439	0.598184	2.09288e-09	1.24894e-08	0.696674	7.58526
Cyc-M_vs_Homeo1	H	HALLMARK_UV_RESPONSE_DN	101	-1.61447	-0.355013	0.000587479	0.00183587	-0.0710521	-1.99255
Cyc-M_vs_Homeo1	H	HALLMARK_UV_RESPONSE_UP	124	1.64174	0.464687	0.000303663	0.00108451	0.627167	5.12568
Cyc-M_vs_Homeo1	H	HALLMARK_WNT_BETA_CATENIN_SIGNALING	27	0.695266	0.245762	0.88609	0.904173	0.0996939	0.543507
Cyc-M_vs_Homeo1	H	HALLMARK_XENOBIOTIC_METABOLISM	116	0.901782	0.256729	0.669497	0.712231	0.208918	1.1374
IFN_vs_Homeo1	ChenColonna2021	Cyc-M	7	1.52872	0.789253	0.0206015	0.0206015	3.11264	11.8424
IFN_vs_Homeo1	ChenColonna2021	DAM-like	24	1.9854	0.788328	5.11521e-06	8.52535e-06	2.94989	16.412
IFN_vs_Homeo1	ChenColonna2021	Homeostatic	14	-2.59949	-0.911334	4.20816e-09	2.10408e-08	-1.02581	-15.3376
IFN_vs_Homeo1	ChenColonna2021	IFN	9	1.94156	0.946606	3.0789e-07	7.69726e-07	9.37453	31.9545
IFN_vs_Homeo1	ChenColonna2021	MHC	6	1.62137	0.866023	0.00540958	0.00676198	3.25163	13.7072
IFN_vs_Homeo1	H	HALLMARK_ADIPOGENESIS	169	1.39937	0.455102	0.00605022	0.011635	0.312672	3.53594
IFN_vs_Homeo1	H	HALLMARK_ALLOGRAFT_REJECTION	132	1.90467	0.626216	4.0671e-10	2.54194e-09	1.29166	7.8941
IFN_vs_Homeo1	H	HALLMARK_ANDROGEN_RESPONSE	82	0.969898	0.328745	0.554643	0.656037	0.198577	1.41902
IFN_vs_Homeo1	H	HALLMARK_ANGIOGENESIS	17	1.32555	0.561192	0.132459	0.200695	1.3123	3.72278
IFN_vs_Homeo1	H	HALLMARK_APICAL_JUNCTION	104	1.08693	0.362072	0.330888	0.435379	0.183284	2.00342
IFN_vs_Homeo1	H	HALLMARK_APICAL_SURFACE	22	0.922296	0.371394	0.583775	0.663381	0.553608	2.19364
IFN_vs_Homeo1	H	HALLMARK_APOPTOSIS	123	1.81307	0.597868	1.58062e-07	5.64506e-07	1.32956	6.41313
IFN_vs_Homeo1	H	HALLMARK_BILE_ACID_METABOLISM	61	-0.899094	-0.218093	0.7	0.761512	-0.153755	-0.597132
IFN_vs_Homeo1	H	HALLMARK_CHOLESTEROL_HOMEOSTASIS	55	1.64475	0.580663	0.00116623	0.00265051	1.23078	6.16179
IFN_vs_Homeo1	H	HALLMARK_COAGULATION	64	1.23856	0.429952	0.146183	0.214975	0.692095	3.05746
IFN_vs_Homeo1	H	HALLMARK_COMPLEMENT	131	1.49531	0.491777	0.00203707	0.00407415	0.842567	4.73634
IFN_vs_Homeo1	H	HALLMARK_DNA_REPAIR	141	1.8147	0.594807	2.03962e-08	7.84471e-08	0.599738	5.65718
IFN_vs_Homeo1	H	HALLMARK_E2F_TARGETS	196	2.10558	0.681187	2.525e-20	2.10417e-19	1.68022	9.47543
IFN_vs_Homeo1	H	HALLMARK_EPITHELIAL_MESENCHYMAL_TRANSITION	87	1.66505	0.56167	0.000174862	0.000485728	1.1823	5.11704
IFN_vs_Homeo1	H	HALLMARK_ESTROGEN_RESPONSE_EARLY	103	0.85451	0.284869	0.760654	0.792348	0.217163	1.62127
IFN_vs_Homeo1	H	HALLMARK_ESTROGEN_RESPONSE_LATE	110	1.3603	0.451734	0.031475	0.058287	0.774139	3.71581
IFN_vs_Homeo1	H	HALLMARK_FATTY_ACID_METABOLISM	121	1.30709	0.431496	0.048631	0.0838465	0.320606	3.16991
IFN_vs_Homeo1	H	HALLMARK_G2M_CHECKPOINT	190	1.66169	0.53788	9.02665e-07	2.82083e-06	1.17175	5.43638
IFN_vs_Homeo1	H	HALLMARK_GLYCOLYSIS	134	1.85726	0.60987	1.17503e-08	4.89594e-08	0.80355	7.0447
IFN_vs_Homeo1	H	HALLMARK_HEDGEHOG_SIGNALING	19	-1.13849	-0.36645	0.280586	0.37917	-0.0555389	-1.13996
IFN_vs_Homeo1	H	HALLMARK_HEME_METABOLISM	146	-1.08211	-0.22899	0.226562	0.31467	-0.0639777	-0.0424773
IFN_vs_Homeo1	H	HALLMARK_HYPOXIA	133	1.70845	0.561337	4.04077e-06	1.18846e-05	0.938787	6.50175
IFN_vs_Homeo1	H	HALLMARK_IL2_STAT5_SIGNALING	134	1.51516	0.497535	0.00169337	0.00352785	0.920621	4.47967
IFN_vs_Homeo1	H	HALLMARK_IL6_JAK_STAT3_SIGNALING	64	1.63462	0.56744	0.00142536	0.00309861	1.79542	6.63483
IFN_vs_Homeo1	H	HALLMARK_INFLAMMATORY_RESPONSE	123	1.90135	0.626978	2.13681e-09	1.18712e-08	1.81796	8.41051
IFN_vs_Homeo1	H	HALLMARK_INTERFERON_ALPHA_RESPONSE	93	2.46859	0.828311	2.75853e-26	4.59755e-25	3.12147	19.4762
IFN_vs_Homeo1	H	HALLMARK_INTERFERON_GAMMA_RESPONSE	174	2.40147	0.780552	6.98533e-36	3.49266e-34	2.7595	16.0776
IFN_vs_Homeo1	H	HALLMARK_KRAS_SIGNALING_DN	50	0.777155	0.277406	0.811817	0.828385	0.332951	0.629596
IFN_vs_Homeo1	H	HALLMARK_KRAS_SIGNALING_UP	115	0.970343	0.321311	0.564192	0.656037	0.308238	1.20062
IFN_vs_Homeo1	H	HALLMARK_MITOTIC_SPINDLE	181	-1.13084	-0.236135	0.0835519	0.134761	0.242592	0.0619518
IFN_vs_Homeo1	H	HALLMARK_MTORC1_SIGNALING	179	2.2198	0.720307	9.38541e-25	9.38541e-24	1.21698	10.2899
IFN_vs_Homeo1	H	HALLMARK_MYC_TARGETS_V1	199	2.31253	0.74755	5.96614e-33	1.49154e-31	1.22361	13.0497
IFN_vs_Homeo1	H	HALLMARK_MYC_TARGETS_V2	56	2.06487	0.727362	7.72359e-09	3.51072e-08	1.36086	9.4848
IFN_vs_Homeo1	H	HALLMARK_MYOGENESIS	93	0.728769	0.244532	0.90505	0.90505	0.36984	0.679071
IFN_vs_Homeo1	H	HALLMARK_NOTCH_SIGNALING	24	0.833162	0.330817	0.706127	0.761512	-0.0160748	0.772986
IFN_vs_Homeo1	H	HALLMARK_OXIDATIVE_PHOSPHORYLATION	195	2.2043	0.712995	8.95059e-26	1.11882e-24	0.730669	9.62506
IFN_vs_Homeo1	H	HALLMARK_P53_PATHWAY	158	1.28832	0.4203	0.0394417	0.0704317	0.345578	2.95376
IFN_vs_Homeo1	H	HALLMARK_PANCREAS_BETA_CELLS	11	1.1063	0.515117	0.360201	0.450251	0.16272	3.72849
IFN_vs_Homeo1	H	HALLMARK_PEROXISOME	82	1.24887	0.423302	0.122236	0.190994	0.174695	2.68511
IFN_vs_Homeo1	H	HALLMARK_PI3K_AKT_MTOR_SIGNALING	84	1.65659	0.560315	0.000649666	0.00162416	0.476363	4.9644
IFN_vs_Homeo1	H	HALLMARK_PROTEIN_SECRETION	86	1.30985	0.442009	0.069682	0.116137	0.17239	2.98306
IFN_vs_Homeo1	H	HALLMARK_REACTIVE_OXYGEN_SPECIES_PATHWAY	44	1.69583	0.614513	0.000902365	0.00214849	0.606802	6.48864
IFN_vs_Homeo1	H	HALLMARK_SPERMATOGENESIS	63	0.8607	0.299533	0.715821	0.761512	0.290718	1.38132
IFN_vs_Homeo1	H	HALLMARK_TGF_BETA_SIGNALING	48	1.22703	0.440225	0.181228	0.258897	0.406487	2.22594
IFN_vs_Homeo1	H	HALLMARK_TNFA_SIGNALING_VIA_NFKB	163	2.07289	0.675179	8.39817e-16	5.99869e-15	1.96038	8.90618
IFN_vs_Homeo1	H	HALLMARK_UNFOLDED_PROTEIN_RESPONSE	107	1.91239	0.635755	5.65277e-09	2.82639e-08	0.782031	7.02338
IFN_vs_Homeo1	H	HALLMARK_UV_RESPONSE_DN	101	-1.65728	-0.364457	0.00025246	0.000664368	-0.130111	-1.17289
IFN_vs_Homeo1	H	HALLMARK_UV_RESPONSE_UP	124	1.77841	0.586253	8.29029e-07	2.76343e-06	0.693781	5.72689
IFN_vs_Homeo1	H	HALLMARK_WNT_BETA_CATENIN_SIGNALING	27	-0.933647	-0.275724	0.560048	0.656037	0.0529209	0.0110791
IFN_vs_Homeo1	H	HALLMARK_XENOBIOTIC_METABOLISM	116	1.07646	0.356322	0.353363	0.450251	0.253198	2.0114
IFN-basal_vs_Homeo1	ChenColonna2021	Cyc-M	7	1.35949	0.692827	0.145854	0.145854	0.86155	2.31524
IFN-basal_vs_Homeo1	ChenColonna2021	DAM-like	24	1.99646	0.784461	9.31335e-05	0.000232834	1.02753	4.58266
IFN-basal_vs_Homeo1	ChenColonna2021	Homeostatic	14	-2.04329	-0.72916	0.000374472	0.00062412	-0.105193	-2.94276
IFN-basal_vs_Homeo1	ChenColonna2021	IFN	9	1.97239	0.950854	1.45847e-06	7.29235e-06	5.79786	19.7896
IFN-basal_vs_Homeo1	ChenColonna2021	MHC	6	1.55015	0.818196	0.0319603	0.0399504	1.37804	6.46026
IFN-basal_vs_Homeo1	H	HALLMARK_ADIPOGENESIS	169	1.18096	0.362658	0.179276	0.263642	0.145995	0.725106
IFN-basal_vs_Homeo1	H	HALLMARK_ALLOGRAFT_REJECTION	132	2.21438	0.690336	8.1419e-13	1.01774e-11	0.657525	3.23034
IFN-basal_vs_Homeo1	H	HALLMARK_ANDROGEN_RESPONSE	82	0.951079	0.3108	0.56436	0.762648	0.0694222	0.479344
IFN-basal_vs_Homeo1	H	HALLMARK_ANGIOGENESIS	17	-0.819729	-0.274817	0.720568	0.869101	0.0299449	-0.104661
IFN-basal_vs_Homeo1	H	HALLMARK_APICAL_JUNCTION	104	1.28283	0.40923	0.104582	0.174304	0.11134	1.03023
IFN-basal_vs_Homeo1	H	HALLMARK_APICAL_SURFACE	22	0.767428	0.306688	0.756309	0.869101	0.365095	0.474438
IFN-basal_vs_Homeo1	H	HALLMARK_APOPTOSIS	123	2.18984	0.686929	4.89364e-12	4.89364e-11	0.815324	3.7549
IFN-basal_vs_Homeo1	H	HALLMARK_BILE_ACID_METABOLISM	61	0.605408	0.205016	0.965379	0.965379	0.0659436	0.147979
IFN-basal_vs_Homeo1	H	HALLMARK_CHOLESTEROL_HOMEOSTASIS	55	1.70442	0.58511	0.00243422	0.00640584	0.42861	2.01417
IFN-basal_vs_Homeo1	H	HALLMARK_COAGULATION	64	1.44262	0.484792	0.0434536	0.0775957	0.34915	1.53675
IFN-basal_vs_Homeo1	H	HALLMARK_COMPLEMENT	131	1.87048	0.583752	3.81384e-06	1.46686e-05	0.498903	2.32056
IFN-basal_vs_Homeo1	H	HALLMARK_DNA_REPAIR	141	0.951629	0.295494	0.580659	0.764024	0.0381261	0.48154
IFN-basal_vs_Homeo1	H	HALLMARK_E2F_TARGETS	196	1.68495	0.513208	3.11972e-05	0.000103991	0.377894	1.36803
IFN-basal_vs_Homeo1	H	HALLMARK_EPITHELIAL_MESENCHYMAL_TRANSITION	87	1.66541	0.541238	0.00197195	0.00547765	0.523643	1.88827
IFN-basal_vs_Homeo1	H	HALLMARK_ESTROGEN_RESPONSE_EARLY	103	1.27267	0.40609	0.114593	0.184828	0.251575	0.968357
IFN-basal_vs_Homeo1	H	HALLMARK_ESTROGEN_RESPONSE_LATE	110	1.66863	0.529129	0.000916173	0.00269463	0.424254	1.73389
IFN-basal_vs_Homeo1	H	HALLMARK_FATTY_ACID_METABOLISM	121	1.0449	0.32849	0.413647	0.57451	0.12473	0.695552
IFN-basal_vs_Homeo1	H	HALLMARK_G2M_CHECKPOINT	190	1.47439	0.449859	0.00347187	0.00867967	0.383871	1.18857
IFN-basal_vs_Homeo1	H	HALLMARK_GLYCOLYSIS	134	1.48937	0.463717	0.0081607	0.0194302	0.226284	1.33361
IFN-basal_vs_Homeo1	H	HALLMARK_HEDGEHOG_SIGNALING	19	0.808008	0.333885	0.71135	0.869101	0.0756345	0.144804
IFN-basal_vs_Homeo1	H	HALLMARK_HEME_METABOLISM	146	0.792216	0.245512	0.838666	0.873611	0.0525173	0.277569
IFN-basal_vs_Homeo1	H	HALLMARK_HYPOXIA	133	2.12808	0.662845	5.15403e-11	3.22127e-10	0.6089	3.35492
IFN-basal_vs_Homeo1	H	HALLMARK_IL2_STAT5_SIGNALING	134	1.86905	0.581929	3.43689e-06	1.43204e-05	0.571753	2.10982
IFN-basal_vs_Homeo1	H	HALLMARK_IL6_JAK_STAT3_SIGNALING	64	2.09536	0.704146	2.42742e-07	1.10337e-06	0.932383	3.60163
IFN-basal_vs_Homeo1	H	HALLMARK_INFLAMMATORY_RESPONSE	123	2.15245	0.675201	3.25547e-11	2.32534e-10	0.866275	3.70643
IFN-basal_vs_Homeo1	H	HALLMARK_INTERFERON_ALPHA_RESPONSE	93	2.74173	0.885537	7.49498e-34	1.24916e-32	1.87475	10.3915
IFN-basal_vs_Homeo1	H	HALLMARK_INTERFERON_GAMMA_RESPONSE	174	2.73422	0.838327	9.26777e-45	4.63388e-43	1.51812	7.95048
IFN-basal_vs_Homeo1	H	HALLMARK_KRAS_SIGNALING_DN	50	1.54491	0.536988	0.0204369	0.0378462	0.38836	1.52884
IFN-basal_vs_Homeo1	H	HALLMARK_KRAS_SIGNALING_UP	115	1.47148	0.465009	0.0144789	0.0298826	0.356797	1.24918
IFN-basal_vs_Homeo1	H	HALLMARK_MITOTIC_SPINDLE	181	0.847762	0.259132	0.782079	0.869101	0.159229	0.199685
IFN-basal_vs_Homeo1	H	HALLMARK_MTORC1_SIGNALING	179	1.69027	0.517204	4.17304e-05	0.000130408	0.261685	1.53424
IFN-basal_vs_Homeo1	H	HALLMARK_MYC_TARGETS_V1	199	1.84291	0.56096	7.10731e-08	3.55365e-07	0.178385	1.82196
IFN-basal_vs_Homeo1	H	HALLMARK_MYC_TARGETS_V2	56	1.28755	0.440983	0.137731	0.215205	0.265529	1.17838
IFN-basal_vs_Homeo1	H	HALLMARK_MYOGENESIS	93	1.18442	0.38255	0.20935	0.299072	0.292522	0.830124
IFN-basal_vs_Homeo1	H	HALLMARK_NOTCH_SIGNALING	24	-0.834071	-0.25193	0.718634	0.869101	0.0680549	0.240099
IFN-basal_vs_Homeo1	H	HALLMARK_OXIDATIVE_PHOSPHORYLATION	195	1.74677	0.532042	5.8852e-06	2.10186e-05	0.131153	1.65306
IFN-basal_vs_Homeo1	H	HALLMARK_P53_PATHWAY	158	2.09488	0.645812	1.6823e-11	1.40191e-10	0.403134	2.67229
IFN-basal_vs_Homeo1	H	HALLMARK_PANCREAS_BETA_CELLS	11	0.691811	0.318877	0.825176	0.873611	-0.042113	0.0561543
IFN-basal_vs_Homeo1	H	HALLMARK_PEROXISOME	82	1.36834	0.447156	0.0635883	0.109635	0.125288	1.00306
IFN-basal_vs_Homeo1	H	HALLMARK_PI3K_AKT_MTOR_SIGNALING	84	1.52726	0.498613	0.0131086	0.028497	0.214978	1.59265
IFN-basal_vs_Homeo1	H	HALLMARK_PROTEIN_SECRETION	86	0.730869	0.237981	0.873229	0.89105	-0.0143393	0.166109
IFN-basal_vs_Homeo1	H	HALLMARK_REACTIVE_OXYGEN_SPECIES_PATHWAY	44	1.61522	0.57301	0.0110338	0.0250769	0.232179	1.92298
IFN-basal_vs_Homeo1	H	HALLMARK_SPERMATOGENESIS	63	0.759146	0.255694	0.82276	0.873611	0.194215	0.25527
IFN-basal_vs_Homeo1	H	HALLMARK_TGF_BETA_SIGNALING	48	1.56633	0.548775	0.0149413	0.0298826	0.272267	1.99894
IFN-basal_vs_Homeo1	H	HALLMARK_TNFA_SIGNALING_VIA_NFKB	163	2.63396	0.810492	6.13219e-35	1.53305e-33	1.39459	6.87072
IFN-basal_vs_Homeo1	H	HALLMARK_UNFOLDED_PROTEIN_RESPONSE	107	1.47223	0.468031	0.0179242	0.0344697	0.16674	1.25879
IFN-basal_vs_Homeo1	H	HALLMARK_UV_RESPONSE_DN	101	0.810534	0.259285	0.782191	0.869101	0.118019	0.167078
IFN-basal_vs_Homeo1	H	HALLMARK_UV_RESPONSE_UP	124	2.09754	0.657163	9.99203e-10	5.55113e-09	0.437115	3.13029
IFN-basal_vs_Homeo1	H	HALLMARK_WNT_BETA_CATENIN_SIGNALING	27	0.777226	0.29951	0.757568	0.869101	0.140901	0.482117
IFN-basal_vs_Homeo1	H	HALLMARK_XENOBIOTIC_METABOLISM	116	1.21958	0.385017	0.164095	0.248629	0.202816	0.816376

## Sheet: Supplementary Table 6 
Feature	Description
BBoxAspectRatio	Bounding Box Aspect Ratio
BBoxMajorAxis	Bounding Box Major Axis (μm)
BBoxMiddleAxis	Bounding Box Mid Axis (μm)
BBoxVolume	Bounding Box Volume (μm^3)
ConvexSurfaceArea	Convex Surface Area (μm^2)
ConvexSurfaceAreaRatio	Surface Area:Convex Hull Surface Area
ConvexVolume	Convex Volume (μm^3)
CoreRatio	Ratio of Core to Total Voxels
EllipseAspectRatio	Aspect Ratio
EllipseMajorAxis	Major Axis (μm)
EllipseMiddleAxis	Mid Axis (μm)
EquivSphereRadius	Sphere Equiv Radius (μm)
HausdorffDim_Ch=3	Hausdorff Dimension
HausdorffPrefactor_Ch=3	Hausdorff Prefactor
IntensityCoreMean_Ch=3	Iba1 Mean Core Intensity (AU)
IntensityCorePct25_Ch=3	Iba1 25th Centile Core Intensity (AU)
IntensityCorePct50_Ch=3	Iba1 Median Core Intensity (AU)
IntensityCorePct75_Ch=3	Iba1 75th Centile Core Intensity (AU)
IntensityCoreStd_Ch=3	Iba1 Std Core Intensity (AU)
IntensityMean_Ch=3	Iba1 Mean Intensity (AU)
IntensityPct25_Ch=3	Iba1 25th Centile Intensity (AU)
IntensityPct50_Ch=3	Iba1 Median Intensity (AU)
IntensityPct75_Ch=3	Iba1 75th Centile Intensity (AU)
IntensityShellMean_Ch=3	Iba1 Mean Shell Intensity (AU)
IntensityShellPct25_Ch=3	Iba1 25th Centile Shell Intensity (AU)
IntensityShellPct50_Ch=3	Iba1 Median Shell Intensity (AU)
IntensityShellPct75_Ch=3	Iba1 75th Centile Shell Intensity (AU)
IntensityShellStd_Ch=3	Iba1 Std Shell Intensity (AU)
IntensityStd_Ch=3	Iba1 Std Intensity (AU)
LacunaCoeff_Ch=3	Lacuna Coefficient
LacunaMean_Ch=3	Mean Lacuna
LacunaRatio_Ch=3	Lacuna Ratio
LacunaStd_Ch=3	Std Lacuna
MeanRadius	Mean Radius (μm)
NumCoreVoxels	Number of Voxels in the Core
Pct25Radius	25th Centile Radius (μm)
Pct50Radius	Median Radius (μm)
Pct75Radius	75th Centile Radius (μm)
PercentBranchVoxels	% Branch Voxels
PercentConvex	% Convexity
PercentSkeleton	% Skeleton Volume
PercentSurface	% Surface
ShollBranchIndex_Ch=3	Sholl Branch Index
ShollCriticalBranches_Ch=3	Branch Voxels at Critical Radius
ShollCriticalLabels_Ch=3	Number of Branches at Critical Radius
ShollCriticalRadius_Ch=3	Critical Radius (μm)
ShollNumLabels_Ch=3	Number of Sholl Branches
ShollNumRadiusBins_Ch=3	Number of Sholl Shells
ShollRegressionCoeff_Ch=3	Sholl Branch Slope
ShollSchoenenRamificationIndex_Ch=3	Schoenen Ramification Index
SkeletonMeanBranchLen	Mean Branch Length (px)
SkeletonNumBranches	Number of Branches
SkeletonNumBranchpoints	Number of Branchpoints
SkeletonNumLongBranches	Number of Long Branches
SkeletonNumShortBranches	Number of Short Branches
SkeletonPct25BranchLen	25th Centile Branch Length (px)
SkeletonPct50BranchLen	Median Branch Length (px)
SkeletonPct75BranchLen	75th Centile Branch Length (px)
SkeletonStdBranchLen	Std Branch Length (px)
SkeletonVoxels	Number of Skeleton Voxels
Sphericity	Sphericity
StdRadius	Std Radius (μm)
SurfaceArea	Surface Area (μm^2)
SurfaceAreaVolume	Surface Area:Volume (μm^-1)
Volume	Volume (μm^3)
